# Supplementary material for: Insights Into miRNA-mRNA Regulatory Mechanisms of Cold Adaptation in Gymnocypris eckloni: Ubiquitin-Mediated Proteolysis Is Pivotal for Adaptive Energy Metabolism
Source: Front Genet. 2022 Jul 22;13:903995. doi: 10.3389/fgene.2022.903995 (PMC9354851; doi:10.3389/fgene.2022.903995)
Supplement: Supplementary file 3 [file Table3.XLS]

## Sheet: DEM of LTLvsCTL
sRNA	LTL_readcount	CTL_readcount	log2FoldChange	pval	padj	序列	sRNA	up/down
ola-let-7a-3p	364.916	170.423	1.0214	0.00034948	0.007784	CUAUACAACUUACUGUCUUUC	ola-let-7a-3p	up
hsa-let-7b-3p	835.727	92.0583	2.8443	7.55e-17	6.94e-15	CUAUACAACCUACUGCCUUCCC	hsa-let-7b-3p	up
tgu-let-7b-3p	835.727	92.0583	2.8443	7.55e-17	6.94e-15	CUAUACAACCUACUGCCUUCC	tgu-let-7b-3p	up
hsa-let-7f-1-3p	86.7582	19.4409	1.8986	1.18e-07	5.42e-06	CUAUACAAUCUAUUGCCUUCCC	hsa-let-7f-1-3p	up
oan-let-7f-1-3p	86.7582	19.4409	1.8986	1.18e-07	5.42e-06	CUAUACAAUCUAUUGCCUUC	oan-let-7f-1-3p	up
rno-let-7f-1-3p	86.7582	19.4409	1.8986	1.18e-07	5.42e-06	CUAUACAAUCUAUUGCCUUCC	rno-let-7f-1-3p	up
ola-miR-101b-5p	1140.12	707.955	0.66285	0.0016216	0.031366	UCAGUUAUCAUGGUACCGGUGCU	ola-miR-101b-5p	up
ssa-miR-146d-5p	1442.48	1000.94	0.51701	0.00091941	0.019876	UGAGAACUGAAUUCCAAGGGUU	ssa-miR-146d-5p	up
oan-miR-181a-2-3p	1435.68	756.035	0.88192	0.00018978	0.005502	CCAUCGACCGUUGACUGUACC	oan-miR-181a-2-3p	up
dre-miR-181a-2-3p	1565.17	856.865	0.83256	0.00022288	0.0056488	ACCAUCGACCGUUGACUGUACC	dre-miR-181a-2-3p	up
ola-miR-181a-3p	1565.17	856.865	0.83256	0.00022288	0.0056488	ACCAUCGACCGUUGACUGUAC	ola-miR-181a-3p	up
hsa-miR-210-3p	304.71	172.787	0.78714	0.00020212	0.005502	CUGUGCGUGUGACAGCGGCUGA	hsa-miR-210-3p	up
mdo-miR-210-3p	366.697	241.387	0.58659	0.0024926	0.044763	ACUGUGCGUGUGACAGCGGCU	mdo-miR-210-3p	up
mdo-miR-210b-5p	359.953	232.972	0.61064	0.0013762	0.027338	UAGCCGCUGUCACACGCACAGU	mdo-miR-210b-5p	up
efu-miR-222	996.736	174.17	2.2028	2.17e-09	1.23e-07	GGCUCAGUAGUCAGUGUAGAUCCUG	efu-miR-222	up
tgu-miR-222-5p	164.125	13.1274	2.8653	1.82e-10	1.21e-08	CGCUCAGUAGUCAGUGUAGAUU	tgu-miR-222-5p	up
aca-miR-222a-5p	164.125	13.1274	2.8653	1.82e-10	1.21e-08	GCUCAGUAGUCAGUGUAGAUUC	aca-miR-222a-5p	up
oha-miR-222a-5p	164.125	13.1274	2.8653	1.82e-10	1.21e-08	GCUCAGUAGUCAGUGUAGAU	oha-miR-222a-5p	up
oan-miR-222a-5p	997.791	172.213	2.2201	1.48e-09	9.08e-08	CGCUCAGUAGUCAGUGUAGAUC	oan-miR-222a-5p	up
ppy-miR-29b	2260.01	279.814	2.9045	2.82e-44	5.18e-42	UAGCACCAUUUGAAAUCAGU	ppy-miR-29b	up
dre-miR-29b	2257.63	279.814	2.9031	2.72e-44	5.18e-42	UAGCACCAUUUGAAAUCAGUGU	dre-miR-29b	up
hsa-miR-29b-3p	2260.01	279.814	2.9045	2.82e-44	5.18e-42	UAGCACCAUUUGAAAUCAGUGUU	hsa-miR-29b-3p	up
bfl-miR-29b-3p	1614.79	229.517	2.702	3.64e-35	4.46e-33	AGCACCAUUUGAAAUCAGUGCUU	bfl-miR-29b-3p	up
bbe-miR-29b-3p	1624	233.454	2.6898	7.95e-36	1.17e-33	UAGCACCAUUUGAAAUCAGUGCU	bbe-miR-29b-3p	up
pte-miR-29b-3p	89.5801	20.5109	1.7913	5.74e-06	0.00023441	UAGCACCAUUUGAAAUCAGCGC	pte-miR-29b-3p	up
ipu-miR-29c	49.4413	11.0375	1.7701	3.91e-05	0.0013071	CUGGUUUCACAUGGUGGUUUAGA	ipu-miR-29c	up
gga-miR-33-5p	504.715	232.279	1.0384	0.00034348	0.007784	GUGCAUUGUAGUUGCAUUGC	gga-miR-33-5p	up
pma-miR-33a	370.34	95.9001	1.7524	1.37e-07	5.92e-06	GUGCAUUGUAGUUGCAUUGUAU	pma-miR-33a	up
mml-miR-33a	504.715	232.279	1.0384	0.00034348	0.007784	GUGCAUUGUAGUUGCAUUG	mml-miR-33a	up
hsa-miR-33a-5p	504.715	232.279	1.0384	0.00034348	0.007784	GUGCAUUGUAGUUGCAUUGCA	hsa-miR-33a-5p	up
rno-miR-3574	304.71	172.787	0.78714	0.00020212	0.005502	UCAGCCGCUGUCACACGCACAG	rno-miR-3574	up
rno-miR-3587	2257.63	279.814	2.9031	2.72e-44	5.18e-42	AACACUGAUUUCAAAUGGUGC	rno-miR-3587	up
novel_7	539.014	326.468	0.69568	0.0011669	0.023824	ucagugcauuacagaacuuugc	novel_7	up
novel_80	101.898	795.24	-2.1583	1.21e-05	0.00046883	uugccauggguugaagagaca	novel_80	down
mdo-miR-143-5p	50.102	170.245	-1.5511	2.03e-05	0.00071179	GUGCAGUGCUGCAUCUCUGG	mdo-miR-143-5p	down
mmu-miR-143-5p	50.102	170.245	-1.5511	2.03e-05	0.00071179	GGUGCAGUGCUGCAUCUCUGG	mmu-miR-143-5p	down
bmo-miR-2779	2341.01	6537.08	-1.3281	9.35e-05	0.0029892	AUAUCCGGCUCGAAGGACCA	bmo-miR-2779	down
hsa-miR-375-3p	351.387	1092.1	-1.3236	0.002515	0.044763	UUUGUUCGUUCGGCUCGCGUGA	hsa-miR-375-3p	down
mse-miR-2779	2398.8	6665.18	-1.3216	0.00010129	0.0031021	AUCCGGCUCGAAGGACCA	mse-miR-2779	down
dre-miR-26a-3p	38.005	102.212	-1.2364	0.0011199	0.023517	CCUAUUCGGGAUGACUUGGUUC	dre-miR-26a-3p	down
hsa-miR-223-3p	225.372	396.466	-0.76852	0.0026188	0.044763	UGUCAGUUUGUCAAAUACCCCA	hsa-miR-223-3p	down
ola-miR-223	225.372	396.466	-0.76852	0.0026188	0.044763	UGUCAGUUUGUCAAAUACCC	ola-miR-223	down
rno-miR-223-3p	225.372	396.466	-0.76852	0.0026188	0.044763	UGUCAGUUUGUCAAAUACCCC	rno-miR-223-3p	down
