# Supplementary material for: Insights Into miRNA-mRNA Regulatory Mechanisms of Cold Adaptation in Gymnocypris eckloni: Ubiquitin-Mediated Proteolysis Is Pivotal for Adaptive Energy Metabolism
Source: Front Genet. 2022 Jul 22;13:903995. doi: 10.3389/fgene.2022.903995 (PMC9354851; doi:10.3389/fgene.2022.903995)
Supplement: Supplementary file 4 [file Table6.xlsx]

## Sheet: Sheet1
gene_id	LTL	CTL	log2FoldChange	pvalue	padj	up/down	Related miRNA	Gene description	TF_family	Family	Gene description	Pathway
evm.TU.Hic_asm_8.580	12.7507	102.647	-3.00949	7.47151e-05	0.00104889	down	novel_80	--|gnl|BL_ORD_ID|53176 sp|Q9YGM9|CAV2_TAKRU Caveolin-2 OS=Takifugu rubripes OX=31033 GN=cav2 PE=3 SV=1//5.5261e-78	-	--	Caveolin-2
evm.TU.Hic_asm_19.1288	279.733	538.588	-0.945046	3.37052e-05	0.000550408	down	novel_80	--|-//-	-	--
evm.TU.Hic_asm_8.462	793.249	2611.12	-1.71908	4.05238e-07	1.31912e-05	down	novel_80	--|gnl|BL_ORD_ID|75373 sp|B0VYY3|COX5A_OTOCR Cytochrome c oxidase subunit 5A, mitochondrial OS=Otolemur crassicaudatus OX=9463 GN=COX5A PE=2 SV=1//5.73247e-68	-	--	COX5A
evm.TU.Hic_asm_2.1075	137.713	336.626	-1.2894	0.000442447	0.00447331	down	novel_80	--|-//-	-	--
evm.TU.Hic_asm_9.507	1.32242	37.7374	-4.84714	2.56542e-06	6.3444e-05	down	novel_80	--|gnl|BL_ORD_ID|154733 sp|P19439|GLRK_CHICK Probable glutamate receptor OS=Gallus gallus OX=9031 GN=KBP PE=1 SV=1//1.90825e-169	Lig_chan	--	KBP
evm.TU.Hic_asm_22.744	421.451	756.607	-0.843726	0.0101296	0.0498758	down	novel_80	--|gnl|BL_ORD_ID|186861 sp|Q9Z2K8|IDHC_MICOH Isocitrate dehydrogenase [NADP] cytoplasmic OS=Microtus ochrogaster OX=79684 GN=IDH1 PE=3 SV=1//4.5804e-79	-	--	IDH1
evm.TU.Hic_asm_9.451	3.80804	44.9475	-3.54221	3.96514e-05	0.000632754	down	novel_80	--|gnl|BL_ORD_ID|9935 sp|Q5VUY2|ADCL4_HUMAN Arylacetamide deacetylase-like 4 OS=Homo sapiens OX=9606 GN=AADACL4 PE=3 SV=1//6.60834e-88	Abhydrolase_3	--	AADACL4
evm.TU.Hic_asm_12.1016	114.619	359.71	-1.64794	8.04565e-07	2.37047e-05	down	mse-miR-2779	--|gnl|BL_ORD_ID|443543 sp|Q6NYA0|SRS1B_DANRE Serine/arginine-rich splicing factor 1B OS=Danio rerio OX=7955 GN=srsf1b PE=2 SV=1//2.29533e-85	RRM_1	--	srsf1b
evm.TU.Hic_asm_22.40	341.778	641.394	-0.909079	0.00578054	0.0329428	down	mse-miR-2779	--|gnl|BL_ORD_ID|295908 sp|Q6P268|PDCL3_DANRE Phosducin-like protein 3 OS=Danio rerio OX=7955 GN=pdcl3 PE=2 SV=1//2.36314e-68	-	--	pdcl3
evm.TU.Hic_asm_13.372	417.138	1387.01	-1.73295	0.0002848	0.00312388	down	mse-miR-2779	--|gnl|BL_ORD_ID|5872 sp|Q5R778|ACD11_PONAB Acyl-CoA dehydrogenase family member 11 OS=Pongo abelii OX=9601 GN=ACAD11 PE=2 SV=2//0	APH	--	ACAD11
evm.TU.Hic_asm_13.347	71.0534	343.458	-2.27286	0.000423633	0.00432372	down	mse-miR-2779	--|gnl|BL_ORD_ID|5872 sp|Q5R778|ACD11_PONAB Acyl-CoA dehydrogenase family member 11 OS=Pongo abelii OX=9601 GN=ACAD11 PE=2 SV=2//0	APH	--	ACAD11
evm.TU.Hic_asm_19.1936	20.0793	92.2321	-2.19598	0.000118462	0.00153126	down	mse-miR-2779	--|gnl|BL_ORD_ID|467630 sp|Q92172|TEF_CHICK Transcription factor VBP OS=Gallus gallus OX=9031 GN=TEF PE=1 SV=2//4.97337e-78	bZIP_2	TF_bZIP	TEF
evm.TU.Hic_asm_21.182	0	16.6143	-6.52362	2.07684e-05	0.000373299	down	mmu-miR-143-5p	--|gnl|BL_ORD_ID|505163 sp|P48674|VIME_ONCMY Vimentin OS=Oncorhynchus mykiss OX=8022 GN=vim PE=2 SV=1//0	Filament	--	VIMENTIN
evm.TU.Hic_asm_20.427	408.666	759.114	-0.893254	2.69386e-06	6.59272e-05	down	mmu-miR-143-5p	--|gnl|BL_ORD_ID|259516 sp|P10587|MYH11_CHICK Myosin-11 OS=Gallus gallus OX=9031 GN=MYH11 PE=1 SV=4//0	Myosin_tail_1	--	MYH11
evm.TU.Hic_asm_3.2234	326.803	595.799	-0.867309	0.00955527	0.0476985	down	mmu-miR-143-5p	--|gnl|BL_ORD_ID|112222 sp|Q4R3D4|EF1D_MACFA Elongation factor 1-delta OS=Macaca fascicularis OX=9541 GN=EEF1D PE=2 SV=2//1.70602e-74	EGF_CA	--	EEF1D
evm.TU.Hic_asm_9.328	1196.84	3243.71	-1.43828	4.46654e-05	0.000693915	down	mmu-miR-143-5p	--|gnl|BL_ORD_ID|425704 sp|Q99624|S38A3_HUMAN Sodium-coupled neutral amino acid transporter 3 OS=Homo sapiens OX=9606 GN=SLC38A3 PE=1 SV=1//0	Aa_trans	--	SLC38A3
evm.TU.Hic_asm_18.248	513.309	1302.89	-1.34383	3.37376e-09	2.12558e-07	down	mmu-miR-143-5p	--|gnl|BL_ORD_ID|442043 sp|O93390|SPRC_COTJA SPARC OS=Coturnix japonica OX=93934 GN=SPARC PE=2 SV=1//1.76608e-160	-	--	SPARC
evm.TU.Hic_asm_18.889	657.304	1240.55	-0.916676	2.99311e-06	7.17087e-05	down	mmu-miR-143-5p	--|gnl|BL_ORD_ID|39450 sp|Q6PBN5|AUP1_DANRE Ancient ubiquitous protein 1 OS=Danio rerio OX=7955 GN=aup1 PE=2 SV=2//0	CUE	--	aup1
evm.TU.Hic_asm_18.455	37.1859	160.143	-2.10533	7.29467e-05	0.00102962	down	mmu-miR-143-5p	--|gnl|BL_ORD_ID|445742 sp|Q9JMD3|STA10_MOUSE START domain-containing protein 10 OS=Mus musculus OX=10090 GN=Stard10 PE=1 SV=1//2.3272e-76	START	--	Stard10
evm.TU.Hic_asm_8.985	226.133	1297.25	-2.52024	4.8151e-05	0.000737969	down	mmu-miR-143-5p	--|gnl|BL_ORD_ID|312293 sp|Q95N78|PPARA_CANLF Peroxisome proliferator-activated receptor alpha OS=Canis lupus familiaris OX=9615 GN=PPARA PE=2 SV=1//0	zf-C4	THR-like	PPARA
evm.TU.Hic_asm_4.1091	57.1436	159.062	-1.47489	8.43225e-06	0.000174273	down	mmu-miR-143-5p	--|gnl|BL_ORD_ID|223107 sp|Q5ZI11|LRC45_CHICK Leucine-rich repeat-containing protein 45 OS=Gallus gallus OX=9031 GN=LRRC45 PE=2 SV=1//0	-	--	LRRC45
evm.TU.Hic_asm_6.175	4.48907	26.2738	-2.53732	0.00116861	0.00962811	down	mmu-miR-143-5p	--|gnl|BL_ORD_ID|23055 sp|Q8TER5|ARH40_HUMAN Rho guanine nucleotide exchange factor 40 OS=Homo sapiens OX=9606 GN=ARHGEF40 PE=1 SV=3//6.98971e-44	-	--	ARHGEF40
evm.TU.Hic_asm_3.2302	134.243	360.992	-1.42829	6.15233e-06	0.000131635	down	mmu-miR-143-5p	--|gnl|BL_ORD_ID|555805 sp|Q86VK4|ZN410_HUMAN Zinc finger protein 410 OS=Homo sapiens OX=9606 GN=ZNF410 PE=1 SV=2//4.20218e-102	-	zf-C2H2	ZNF410
evm.TU.Hic_asm_20.925	606.82	1166.8	-0.943096	0.0023754	0.0167187	down	mdo-miR-143-5p,mmu-miR-143-5p	--|gnl|BL_ORD_ID|234591 sp|Q9H8H3|MET7A_HUMAN Methyltransferase-like protein 7A OS=Homo sapiens OX=9606 GN=METTL7A PE=1 SV=1//3.6756e-86	Methyltransf_11	--	METTL7A
evm.TU.Hic_asm_19.1168	2.59899	23.8343	-3.19651	0.00227499	0.0161872	down	mdo-miR-143-5p,mmu-miR-143-5p	--|gnl|BL_ORD_ID|433253 sp|Q8N4B1|SESQ1_HUMAN Sesquipedalian-1 OS=Homo sapiens OX=9606 GN=FAM109A PE=1 SV=1//6.87832e-31	PH	--	FAM109A
evm.TU.Hic_asm_10.249	3.42882	50.5374	-3.8639	0.000797926	0.00709753	down	mdo-miR-143-5p,mmu-miR-143-5p	--|-//-	-	--	--|-//-
evm.TU.Hic_asm_12.657	9.84489	71.3211	-2.86605	0.00203637	0.0148313	down	mdo-miR-143-5p,mmu-miR-143-5p	--|gnl|BL_ORD_ID|475187 sp|Q6P0S3|TM45B_DANRE Transmembrane protein 45B OS=Danio rerio OX=7955 GN=tmem45b PE=2 SV=1//1.0451e-81	-	--	tmem45b
evm.TU.Hic_asm_20.1085	0.935132	15.0553	-3.9742	0.00558019	0.032101	down	mdo-miR-143-5p,mmu-miR-143-5p	--|gnl|BL_ORD_ID|59115 sp|Q8N2Z9|CENPS_HUMAN Centromere protein S OS=Homo sapiens OX=9606 GN=CENPS PE=1 SV=1//2.83201e-34	-	--	CENPS
evm.TU.Hic_asm_9.832	208.712	779.979	-1.90143	1.12777e-10	1.04767e-08	down	mdo-miR-143-5p	--|gnl|BL_ORD_ID|267001 sp|Q0MQC0|NDUAB_PANTR NADH dehydrogenase [ubiquinone] 1 alpha subcomplex subunit 11 OS=Pan troglodytes OX=9598 GN=NDUFA11 PE=2 SV=3//5.62783e-29	-	--	NDUFA11
evm.TU.Hic_asm_3.1339	2.9683	33.4438	-3.50141	0.000436823	0.00443843	down	mdo-miR-143-5p	--|gnl|BL_ORD_ID|59508 sp|A2RV06|CF206_DANRE Cilia- and flagella-associated protein 206 OS=Danio rerio OX=7955 GN=cfap206 PE=2 SV=1//3.61237e-80	-	--	cfap206
evm.TU.Hic_asm_5.572	116.913	256.518	-1.13343	0.00949545	0.0474665	down	mdo-miR-143-5p	--|gnl|BL_ORD_ID|223015 sp|Q9BGL2|LRAT_BOVIN Lecithin retinol acyltransferase OS=Bos taurus OX=9913 GN=LRAT PE=1 SV=1//1.43745e-84	-	--	LRAT
evm.TU.Hic_asm_18.342	942.26	2613.32	-1.47185	5.78696e-05	0.000855962	down	mdo-miR-143-5p	--|gnl|BL_ORD_ID|76469 sp|Q6ZWL3|CP4V2_HUMAN Cytochrome P450 4V2 OS=Homo sapiens OX=9606 GN=CYP4V2 PE=1 SV=2//0	p450	--	CYP4V2
evm.TU.Hic_asm_19.1299	211.913	445.832	-1.07313	0.00383987	0.0241174	down	mdo-miR-143-5p	--|gnl|BL_ORD_ID|41462 sp|Q9GKM4|BCAT1_SHEEP Branched-chain-amino-acid aminotransferase, cytosolic OS=Ovis aries OX=9940 GN=BCAT1 PE=2 SV=1//0	-	--	BCAT1
evm.TU.Hic_asm_11.1052	143.386	261.11	-0.86472	0.00856731	0.0441283	down	mdo-miR-143-5p	--|gnl|BL_ORD_ID|50586 sp|P00789|CANX_CHICK Calpain-1 catalytic subunit OS=Gallus gallus OX=9031 PE=1 SV=2//0	Peptidase_C2	--	--|gnl|BL_ORD_ID|50586 sp|P00789|CANX_CHICK Calpain-1 catalytic subunit OS=Gallus gallus OX=9031 PE=1 SV=2//0
evm.TU.Hic_asm_0.633	1871.49	3498.38	-0.902517	0.00382221	0.0240396	down	mdo-miR-143-5p	--|gnl|BL_ORD_ID|466792 sp|Q5ZJK8|TCPH_CHICK T-complex protein 1 subunit eta OS=Gallus gallus OX=9031 GN=CCT7 PE=1 SV=1//0	-	--	CCT7
evm.TU.Hic_asm_14.708	25.6353	110.208	-2.10615	1.40953e-07	5.30263e-06	down	mdo-miR-143-5p	--|gnl|BL_ORD_ID|48086 sp|Q8K479|C1QT5_MOUSE Complement C1q tumor necrosis factor-related protein 5 OS=Mus musculus OX=10090 GN=C1qtnf5 PE=1 SV=1//2.28714e-88	Collagen	--	C1qtnf5
evm.TU.Hic_asm_2.743	1.61616	55.7877	-5.10125	1.55003e-07	5.71316e-06	down	mdo-miR-143-5p	--|gnl|BL_ORD_ID|59039 sp|P49454|CENPF_HUMAN Centromere protein F OS=Homo sapiens OX=9606 GN=CENPF PE=1 SV=2//2.27816e-41	-	--	CENPF
evm.TU.Hic_asm_20.1262	15.2624	47.5681	-1.63813	0.0013281	0.0106906	down	mdo-miR-143-5p	--|gnl|BL_ORD_ID|275756 sp|O70572|NSMA_MOUSE Sphingomyelin phosphodiesterase 2 OS=Mus musculus OX=10090 GN=Smpd2 PE=1 SV=1//4.35682e-106	Exo_endo_phos	--	Smpd2
evm.TU.Hic_asm_14.1927	338.783	974.235	-1.52426	0.000128112	0.00163123	down	mdo-miR-143-5p	--|gnl|BL_ORD_ID|267010 sp|Q7TMF3|NDUAC_MOUSE NADH dehydrogenase [ubiquinone] 1 alpha subcomplex subunit 12 OS=Mus musculus OX=10090 GN=Ndufa12 PE=1 SV=2//1.22225e-71	Complex1_17_2kD	--	Ndufa12
evm.TU.Hic_asm_3.1696	183.556	539.769	-1.5552	0.00010387	0.00138229	down	mdo-miR-143-5p	--|gnl|BL_ORD_ID|11087 sp|P54922|ADPRH_HUMAN [Protein ADP-ribosylarginine] hydrolase OS=Homo sapiens OX=9606 GN=ADPRH PE=1 SV=1//5.23341e-113	-	--	ADPRH
evm.TU.Hic_asm_3.731_evm.TU.Hic_asm_3.732	468.561	1009.78	-1.10737	3.76134e-09	2.31373e-07	down	mdo-miR-143-5p	--|gnl|BL_ORD_ID|289047 sp|Q08BB2|P2012_DANRE N-fatty-acyl-amino acid synthase/hydrolase PM20D1.2 OS=Danio rerio OX=7955 GN=pm20d1.2 PE=2 SV=1//0	Peptidase_M20	--	pm20d1.2
evm.TU.Hic_asm_19.725	117.136	241.981	-1.04569	0.00609497	0.0343476	down	mdo-miR-143-5p	--|gnl|BL_ORD_ID|208690 sp|Q8K274|KT3K_MOUSE Ketosamine-3-kinase OS=Mus musculus OX=10090 GN=Fn3krp PE=1 SV=2//5.85131e-159	Fructosamin_kin	--	Fn3krp
evm.TU.Hic_asm_20.236	28.0046	85.9289	-1.61567	0.00759834	0.0403315	down	mdo-miR-143-5p	--|gnl|BL_ORD_ID|305851 sp|Q96PX9|PKH4B_HUMAN Pleckstrin homology domain-containing family G member 4B OS=Homo sapiens OX=9606 GN=PLEKHG4B PE=1 SV=4//3.58888e-58	RhoGEF	--	PLEKHG4B
evm.TU.Hic_asm_0.841	24.5597	102.007	-2.05168	0.000163794	0.00197769	down	mdo-miR-143-5p	--|gnl|BL_ORD_ID|79078 sp|Q8WUR0|CS012_MOUSE Protein C19orf12 homolog OS=Mus musculus OX=10090 PE=1 SV=1//6.22032e-27	-	--	--|gnl|BL_ORD_ID|79078 sp|Q8WUR0|CS012_MOUSE Protein C19orf12 homolog OS=Mus musculus OX=10090 PE=1 SV=1//6.22032e-27
evm.TU.Hic_asm_1.55	564.827	856.014	-0.599988	0.00459507	0.0277043	down	mdo-miR-143-5p	--|gnl|BL_ORD_ID|474386 sp|P54939|TLN1_CHICK Talin-1 OS=Gallus gallus OX=9031 GN=TLN1 PE=1 SV=2//0	Band_41	--	TLN1
evm.TU.Hic_asm_14.1989	317.603	1026.99	-1.69321	1.33981e-07	5.08234e-06	down	bmo-miR-2779	--|gnl|BL_ORD_ID|267034 sp|O95178|NDUB2_HUMAN NADH dehydrogenase [ubiquinone] 1 beta subcomplex subunit 2, mitochondrial OS=Homo sapiens OX=9606 GN=NDUFB2 PE=1 SV=1//3.3275e-39	-	--	NDUFB2
evm.TU.Hic_asm_8.963	23.3562	1.96296	3.56393	0.00202735	0.0147774	up	novel_80	--|gnl|BL_ORD_ID|299518 sp|P09933|PERT_PIG Thyroid peroxidase OS=Sus scrofa OX=9823 GN=TPO PE=1 SV=1//0	An_peroxidase	--	TPO	Tyrosine metabolism， Jak-STAT signaling pathway，Cytokine-cytokine receptor interaction
evm.TU.Hic_asm_19.700	14.1383	0.989798	3.8334	0.00307361	0.0203293	up	novel_80	--|gnl|BL_ORD_ID|467581 sp|Q3ZCD7|TECR_BOVIN Very-long-chain enoyl-CoA reductase OS=Bos taurus OX=9913 GN=TECR PE=2 SV=1//2.9417e-173	-	--	TECR	Biosynthesis of unsaturated fatty acids， Fatty acid elongation，Fatty acid metabolism
evm.TU.Hic_asm_0.250	631.4	260.221	1.27776	5.51201e-07	1.73193e-05	up	mse-miR-2779	--|gnl|BL_ORD_ID|81474 sp|Q6PD62|CTR9_HUMAN RNA polymerase-associated protein CTR9 homolog OS=Homo sapiens OX=9606 GN=CTR9 PE=1 SV=1//1.81857e-08	-	--	CTR9
evm.TU.Hic_asm_21.616	55.5345	1.08249	5.73579	0.000107076	0.00141483	up	mmu-miR-143-5p	--|gnl|BL_ORD_ID|16862 sp|P58368|ANKHB_DANRE Progressive ankylosis protein homolog B OS=Danio rerio OX=7955 GN=ankhb PE=2 SV=2//0	-	--	ankhb
evm.TU.Hic_asm_15.861	180.341	65.9441	1.44923	0.000642375	0.00599199	up	mmu-miR-143-5p	--|gnl|BL_ORD_ID|52104 sp|Q5VZK9|CARL1_HUMAN F-actin-uncapping protein LRRC16A OS=Homo sapiens OX=9606 GN=CARMIL1 PE=1 SV=1//1.96765e-29	-	--	CARMIL1
evm.TU.Hic_asm_15.1176	1812.01	1137.57	0.671524	0.00154752	0.0120108	up	mmu-miR-143-5p	--|gnl|BL_ORD_ID|28803 sp|Q9NR48|ASH1L_HUMAN Histone-lysine N-methyltransferase ASH1L OS=Homo sapiens OX=9606 GN=ASH1L PE=1 SV=2//2.0775e-10	BAH	--	ASH1L	Lysine degradation
evm.TU.Hic_asm_18.1147	177.931	78.341	1.1831	0.000213343	0.00245237	up	mmu-miR-143-5p	--|gnl|BL_ORD_ID|32142 sp|D2CLZ9|ATOH8_DANRE Protein atonal homolog 8 OS=Danio rerio OX=7955 GN=atoh8 PE=2 SV=1//8.98718e-71	HLH	bHLH	atoh8
evm.TU.Hic_asm_13.475	148.597	57.3081	1.375	0.00499038	0.0294538	up	mmu-miR-143-5p	--|gnl|BL_ORD_ID|422084 sp|Q86VV8|RTTN_HUMAN Rotatin OS=Homo sapiens OX=9606 GN=RTTN PE=1 SV=3//1.78401e-70	-	--	RTTN
evm.TU.Hic_asm_12.36	1060.42	420.669	1.33377	1.06521e-05	0.000213136	up	mmu-miR-143-5p	--|gnl|BL_ORD_ID|283746 sp|Q9YI97|OAZ2_DANRE Ornithine decarboxylase antizyme 2 OS=Danio rerio OX=7955 GN=oaz1b PE=2 SV=1//1.47337e-56	-	--	oaz1b
evm.TU.Hic_asm_13.1074	323.397	155.618	1.05358	7.54211e-05	0.00105636	up	mmu-miR-143-5p	--|gnl|BL_ORD_ID|554600 sp|O43829|ZBT14_HUMAN Zinc finger and BTB domain-containing protein 14 OS=Homo sapiens OX=9606 GN=ZBTB14 PE=1 SV=2//0	BTB	ZBTB	ZBTB14
evm.TU.Hic_asm_8.799	271.47	160.134	0.760311	0.00465974	0.0279646	up	mmu-miR-143-5p	--|gnl|BL_ORD_ID|495308 sp|Q32PZ3|UN45A_RAT Protein unc-45 homolog A OS=Rattus norvegicus OX=10116 GN=Unc45a PE=2 SV=1//0	-	--	Unc45a
evm.TU.Hic_asm_21.235	604.503	333.723	0.856874	0.000402957	0.00415225	up	mmu-miR-143-5p	--|gnl|BL_ORD_ID|82055 sp|B5DF89|CUL3_RAT Cullin-3 OS=Rattus norvegicus OX=10116 GN=Cul3 PE=1 SV=2//0	Cullin	--	Cul3	Ubiquitin mediated proteolysis
evm.TU.Hic_asm_13.825	1873.06	515.365	1.86146	0.000198321	0.0023118	up	mmu-miR-143-5p	--|gnl|BL_ORD_ID|39764 sp|G3XMD1|AZAB_ASPNA Highly reducing polyketide synthase azaB OS=Aspergillus niger (strain ATCC 1015 / CBS 113.46 / FGSC A1144 / LSHB Ac4 / NCTC 3858a / NRRL 328 / USDA 3528.7) OX=380704 GN=azaB PE=1 SV=1//3.70675e-14	ketoacyl-synt	--	azaB
evm.TU.Hic_asm_21.784	592.66	255.542	1.21327	2.71906e-06	6.62767e-05	up	mmu-miR-143-5p	--|-//-	-	--	--|-//-
evm.TU.Hic_asm_6.105	315.475	159.262	0.985548	0.004104	0.025391	up	mmu-miR-143-5p	--|gnl|BL_ORD_ID|78691 sp|Q08E26|CRTC2_BOVIN CREB-regulated transcription coactivator 2 OS=Bos taurus OX=9913 GN=CRTC2 PE=2 SV=1//1.30421e-07	-	--	CRTC2
evm.TU.Hic_asm_22.1032	612.399	14.7233	5.37768	0.00493022	0.0291926	up	mmu-miR-143-5p	--|-//-	Lectin_C	--	--|-//-
evm.TU.Hic_asm_8.900_evm.TU.Hic_asm_8.901	108.544	57.6051	0.914083	0.0065404	0.0360981	up	mmu-miR-143-5p	--|gnl|BL_ORD_ID|17991 sp|Q9UPM8|AP4E1_HUMAN AP-4 complex subunit epsilon-1 OS=Homo sapiens OX=9606 GN=AP4E1 PE=1 SV=2//0	-	--	AP4E1	Lysosome
evm.TU.Hic_asm_6.672	1398.53	865.726	0.691782	0.00274385	0.0186557	up	mmu-miR-143-5p	--|gnl|BL_ORD_ID|62115 sp|Q14839|CHD4_HUMAN Chromodomain-helicase-DNA-binding protein 4 OS=Homo sapiens OX=9606 GN=CHD4 PE=1 SV=2//1.41527e-35	SNF2_N	--	CHD4
evm.TU.Hic_asm_2.1212	191.264	70.203	1.44432	0.000533401	0.00517155	up	mmu-miR-143-5p	--|gnl|BL_ORD_ID|105048 sp|A2RV01|DPH6_DANRE Diphthine--ammonia ligase OS=Danio rerio OX=7955 GN=dph6 PE=2 SV=1//2.06203e-133	Ribonuc_L-PSP	--	dph6
evm.TU.Hic_asm_19.777	33356.3	11572	1.52731	1.19605e-05	0.000234421	up	mmu-miR-143-5p	--|gnl|BL_ORD_ID|169022 sp|Q9Y5Z4|HEBP2_HUMAN Heme-binding protein 2 OS=Homo sapiens OX=9606 GN=HEBP2 PE=1 SV=1//2.91851e-32	-	--	HEBP2
evm.TU.Hic_asm_4.1032	2225.62	682.168	1.70603	5.20414e-08	2.24012e-06	up	mdo-miR-143-5p,mmu-miR-143-5p	--|gnl|BL_ORD_ID|444414 sp|P30680|SSR2_RAT Somatostatin receptor type 2 OS=Rattus norvegicus OX=10116 GN=Sstr2 PE=1 SV=1//1.06265e-131	7tm_1	--	Sstr2	Neuroactive ligand-receptor interaction
evm.TU.Hic_asm_20.312	385.223	165.996	1.21599	8.91891e-05	0.00122102	up	mdo-miR-143-5p,mmu-miR-143-5p	--|gnl|BL_ORD_ID|340734 sp|Q6NZN0|RBM26_MOUSE RNA-binding protein 26 OS=Mus musculus OX=10090 GN=Rbm26 PE=1 SV=2//1.76562e-36	-	--	Rbm26
evm.TU.Hic_asm_8.105	1312.06	607.491	1.11068	3.91506e-08	1.74292e-06	up	mdo-miR-143-5p,mmu-miR-143-5p	--|gnl|BL_ORD_ID|67773 sp|Q5R7N3|CLPX_PONAB ATP-dependent Clp protease ATP-binding subunit clpX-like, mitochondrial OS=Pongo abelii OX=9601 GN=CLPX PE=2 SV=1//0	-	--	CLPX
evm.TU.Hic_asm_10.421	4551.75	2296.16	0.987175	3.16328e-08	1.45815e-06	up	mdo-miR-143-5p	--|gnl|BL_ORD_ID|479814 sp|F1RCR6|TRIPC_DANRE E3 ubiquitin-protein ligase TRIP12 OS=Danio rerio OX=7955 GN=trip12 PE=3 SV=1//3.31149e-10	HECT	--	trip12	Ubiquitin mediated proteolysis
evm.TU.Hic_asm_14.2655	85.4363	35.8533	1.24846	0.0049933	0.0294615	up	mdo-miR-143-5p	--|gnl|BL_ORD_ID|232995 sp|Q7ZTI5|MED21_DANRE Mediator of RNA polymerase II transcription subunit 21 OS=Danio rerio OX=7955 GN=med21 PE=2 SV=1//1.95124e-89	-	--	med21
evm.TU.Hic_asm_9.946	13.8834	0	6.23955	0.00546994	0.031598	up	mdo-miR-143-5p	--|gnl|BL_ORD_ID|283156 sp|Q149M9|NWD1_HUMAN NACHT domain- and WD repeat-containing protein 1 OS=Homo sapiens OX=9606 GN=NWD1 PE=1 SV=3//0	NACHT	--	NWD1
evm.TU.Hic_asm_6.2212	164.234	79.5219	1.04355	0.00239602	0.0168307	up	mdo-miR-143-5p	--|gnl|BL_ORD_ID|509278 sp|O15213|WDR46_HUMAN WD repeat-containing protein 46 OS=Homo sapiens OX=9606 GN=WDR46 PE=1 SV=3//0	Galactosyl_T	--	WDR46
evm.TU.Hic_asm_19.1395	278.199	143.984	0.949403	0.00754441	0.0401428	up	mdo-miR-143-5p	--|gnl|BL_ORD_ID|116208 sp|B3LF48|EHD2_ARATH EH domain-containing protein 2 OS=Arabidopsis thaliana OX=3702 GN=EHD2 PE=1 SV=1//1.72895e-10	-	--	EHD2
evm.TU.Hic_asm_21.971	2648.83	1235.52	1.10015	3.93628e-07	1.29138e-05	up	mdo-miR-143-5p	--|gnl|BL_ORD_ID|78324 sp|P40821|CRJ1C_TRICY Crystallin J1C OS=Tripedalia cystophora OX=6141 PE=1 SV=1//1.00686e-60	-	--	--|gnl|BL_ORD_ID|78324 sp|P40821|CRJ1C_TRICY Crystallin J1C OS=Tripedalia cystophora OX=6141 PE=1 SV=1//1.00686e-60
evm.TU.Hic_asm_4.119	98.5803	41.5437	1.24371	0.000445237	0.00448886	up	mdo-miR-143-5p	--|gnl|BL_ORD_ID|479692 sp|Q6PJ69|TRI65_HUMAN Tripartite motif-containing protein 65 OS=Homo sapiens OX=9606 GN=TRIM65 PE=1 SV=3//2.19554e-63	SPRY	--	TRIM65
evm.TU.Hic_asm_7.700	341.544	137.417	1.31192	0.00922791	0.0464456	up	hsa-miR-375-3p	--|gnl|BL_ORD_ID|94834 sp|Q8K4L0|DDX54_MOUSE ATP-dependent RNA helicase DDX54 OS=Mus musculus OX=10090 GN=Ddx54 PE=1 SV=1//1.17718e-53	DEAD	--	Ddx54
evm.TU.Hic_asm_18.295	1631.98	864.357	0.917028	0.00642116	0.0356344	up	hsa-miR-375-3p	--|gnl|BL_ORD_ID|462782 sp|Q9EQZ1|T22D3_RAT TSC22 domain family protein 3 OS=Rattus norvegicus OX=10116 GN=Tsc22d3 PE=1 SV=1//7.99114e-37	-	TSC22	Tsc22d3
evm.TU.Hic_asm_4.578	123.835	44.4075	1.48216	3.61318e-05	0.000583234	up	hsa-miR-375-3p	--|gnl|BL_ORD_ID|287422 sp|Q5XJR6|ORML3_DANRE ORM1-like protein 3 OS=Danio rerio OX=7955 GN=ormdl3 PE=2 SV=1//7.51908e-102	-	--	ormdl3
evm.TU.Hic_asm_1.120	189.708	584.392	-1.6236	3.37865e-06	7.91742e-05	down	rno-miR-3574	--|gnl|BL_ORD_ID|434283 sp|Q7ZWG9|SGMR1_DANRE Sigma non-opioid intracellular receptor 1 OS=Danio rerio OX=7955 GN=sigmar1 PE=2 SV=1//2.02624e-147	-	--	sigmar1
evm.TU.Hic_asm_15.918	3.31595	26.2278	-2.99188	0.00656613	0.0362181	down	rno-miR-3574	--|gnl|BL_ORD_ID|57308 sp|Q4G059|CDA7L_RAT Cell division cycle-associated 7-like protein OS=Rattus norvegicus OX=10116 GN=Cdca7l PE=1 SV=1//1.09046e-83	-	--	Cdca7l
evm.TU.Hic_asm_22.1359	183.338	511.771	-1.48009	0.000351664	0.00371625	down	rno-miR-3574	--|gnl|BL_ORD_ID|293517 sp|Q9UKK3|PARP4_HUMAN Poly [ADP-ribose] polymerase 4 OS=Homo sapiens OX=9606 GN=PARP4 PE=1 SV=3//4.65996e-20	-	--	PARP4	Base excision repair
evm.TU.Hic_asm_15.1008	90.6718	231.321	-1.35184	0.000652098	0.00606404	down	rno-miR-3574	--|gnl|BL_ORD_ID|319627 sp|P28064|PSB8_RAT Proteasome subunit beta type-8 OS=Rattus norvegicus OX=10116 GN=Psmb8 PE=1 SV=3//1.77303e-130	Proteasome	--	Psmb8	Proteasome
evm.TU.Hic_asm_4.739	12.1807	54.7276	-2.16148	0.00141028	0.0111888	down	ola-miR-101b-5p	--|gnl|BL_ORD_ID|271079 sp|P30419|NMT1_HUMAN Glycylpeptide N-tetradecanoyltransferase 1 OS=Homo sapiens OX=9606 GN=NMT1 PE=1 SV=2//0	-	--	NMT1
evm.TU.Hic_asm_6.1186	41.2593	196.381	-2.25381	0.00188112	0.0139403	down	ola-miR-101b-5p	--|gnl|BL_ORD_ID|189718 sp|Q8BXL9|IFFO1_MOUSE Intermediate filament family orphan 1 OS=Mus musculus OX=10090 GN=Iffo1 PE=2 SV=1//2.58893e-175	Filament	--	Iffo1
evm.TU.Hic_asm_9.361	13.532	58.5061	-2.11765	0.00990307	0.0490387	down	oan-miR-222a-5p,tgu-miR-222-5p	--|gnl|BL_ORD_ID|69592 sp|Q0V8T0|CNTP5_CANLF Contactin-associated protein-like 5 OS=Canis lupus familiaris OX=9615 GN=CNTNAP5 PE=2 SV=1//0	Laminin_G_2	--	CNTNAP5
evm.TU.Hic_asm_5.1349	55.962	161.87	-1.5295	4.82324e-05	0.000737997	down	mdo-miR-210b-5p,rno-miR-3574	--|gnl|BL_ORD_ID|229608 sp|Q7SXX7|MB12A_DANRE Multivesicular body subunit 12A OS=Danio rerio OX=7955 GN=mvb12a PE=2 SV=1//1.77668e-144	-	--	mvb12a	Endocytosis
evm.TU.Hic_asm_7.67	157.25	307.345	-0.967526	0.00285147	0.0192614	down	mdo-miR-210b-5p,rno-miR-3574	--|gnl|BL_ORD_ID|386351 sp|Q7SZN2|RN170_DANRE E3 ubiquitin-protein ligase RNF170 OS=Danio rerio OX=7955 GN=rnf170 PE=2 SV=1//3.13136e-142	DUF1232	--	rnf170
evm.TU.Hic_asm_0.1129	59.8138	178.453	-1.57742	7.89899e-07	2.33482e-05	down	mdo-miR-210b-5p,rno-miR-3574	--|gnl|BL_ORD_ID|48073 sp|Q9ET61|C1QR1_RAT Complement component C1q receptor OS=Rattus norvegicus OX=10116 GN=Cd93 PE=1 SV=1//2.16466e-85	Lectin_C	--	Cd93
evm.TU.Hic_asm_17.98	0	19.5974	-6.759	0.000542104	0.00523613	down	mdo-miR-210b-5p,rno-miR-3574	--|gnl|BL_ORD_ID|436575 sp|O88279|SLIT1_RAT Slit homolog 1 protein OS=Rattus norvegicus OX=10116 GN=Slit1 PE=1 SV=1//6.56432e-86	Laminin_G_2	--	Slit1
evm.TU.Hic_asm_14.2628	12.8208	129.576	-3.33916	0.000280505	0.00308234	down	mdo-miR-210b-5p	--|gnl|BL_ORD_ID|68450 sp|Q6GML1|CMAH_DANRE Cytidine monophosphate-N-acetylneuraminic acid hydroxylase OS=Danio rerio OX=7955 GN=cmah PE=2 SV=1//0	SCP	--	cmah	Amino sugar and nucleotide sugar metabolism
evm.TU.Hic_asm_15.2504	89.1522	172.011	-0.950111	0.00105701	0.0088908	down	mdo-miR-210b-5p	--|gnl|BL_ORD_ID|245800 sp|Q90321|MP2K2_CYPCA Dual specificity mitogen-activated protein kinase kinase 2 OS=Cyprinus carpio OX=7962 GN=map2k2 PE=2 SV=1//0	Pkinase	--	map2k2	VEGF signaling pathway, Toll-like receptor signaling pathway, ErbB signaling pathway GnRH signaling pathway, Gap junction, Melanogenesis, Vascular smooth muscle contraction FoxO signaling pathway, Insulin signaling pathway, Regulation of actin cytoskeleton, MAPK signaling pathway
evm.TU.Hic_asm_2.869	147.023	289.461	-0.978065	0.00517073	0.0302437	down	mdo-miR-210b-5p	--|gnl|BL_ORD_ID|155222 sp|Q8BH86|GLUCM_MOUSE D-glutamate cyclase, mitochondrial OS=Mus musculus OX=10090 GN=Dglucy PE=1 SV=1//0	-	--	Dglucy
evm.TU.Hic_asm_5.271	102.256	231.567	-1.17969	0.000835631	0.00738164	down	mdo-miR-210-3p	--|gnl|BL_ORD_ID|494014 sp|Q6PDD0|UD2A2_MOUSE UDP-glucuronosyltransferase 2A2 OS=Mus musculus OX=10090 GN=Ugt2a2 PE=2 SV=1//5.55445e-140	UDPGT	--	Ugt2a2
evm.TU.Hic_asm_5.270	48.9666	131.305	-1.42459	4.03359e-05	0.000642551	down	mdo-miR-210-3p	--|gnl|BL_ORD_ID|494014 sp|Q6PDD0|UD2A2_MOUSE UDP-glucuronosyltransferase 2A2 OS=Mus musculus OX=10090 GN=Ugt2a2 PE=2 SV=1//1.67636e-138	UDPGT	--	Ugt2a2
evm.TU.Hic_asm_11.815	301.965	768.684	-1.34791	0.00264469	0.0181373	down	mdo-miR-210-3p	--|gnl|BL_ORD_ID|301342 sp|Q5ZLN1|PGAM1_CHICK Phosphoglycerate mutase 1 OS=Gallus gallus OX=9031 GN=PGAM1 PE=1 SV=3//1.04549e-165	-	--	PGAM1	Glycine, serine and threonine metabolism, Glycolysis / Gluconeogenesis, Biosynthesis of amino acids, Carbon metabolism
evm.TU.Hic_asm_8.922	8672.9	20216.4	-1.22097	0.00281192	0.0190333	down	mdo-miR-210-3p	--|gnl|BL_ORD_ID|128136 sp|Q9DEX7|FADS2_DANRE Fatty acid desaturase 2 OS=Danio rerio OX=7955 GN=fads2 PE=2 SV=1//1.2435e-94	-	--	fads2	alpha-Linolenic acid metabolism，Biosynthesis of unsaturated fatty acids，Fatty acid metabolism， PPAR signaling pathway
evm.TU.Hic_asm_6.24	4.64207	43.2495	-3.22484	0.00744947	0.0398174	down	hsa-miR-210-3p,mdo-miR-210b-5p	--|gnl|BL_ORD_ID|555777 sp|Q567C6|ZN367_DANRE Zinc finger protein 367 OS=Danio rerio OX=7955 GN=znf367 PE=2 SV=1//2.27871e-176	-	zf-C2H2	znf367
evm.TU.Hic_asm_14.1930	416.716	714.763	-0.778594	0.00717661	0.0387061	down	hsa-miR-210-3p,mdo-miR-210-3p	--|gnl|BL_ORD_ID|7160 sp|Q8BWN8|ACOT4_MOUSE Acyl-coenzyme A thioesterase 4 OS=Mus musculus OX=10090 GN=Acot4 PE=1 SV=1//2.53038e-64	-	--	Acot4
evm.TU.Hic_asm_9.1126	1874.22	3495.31	-0.899234	1.76408e-05	0.000322819	down	hsa-miR-210-3p,mdo-miR-210-3p	--|gnl|BL_ORD_ID|370215 sp|Q8HXB8|RL29_MACFA 60S ribosomal protein L29 OS=Macaca fascicularis OX=9541 GN=RPL29 PE=2 SV=3//1.67149e-27	-	--	RPL29	Ribosome
evm.TU.Hic_asm_18.704	6.80287	81.5223	-3.59804	3.22049e-05	0.000530667	down	hsa-miR-210-3p,mdo-miR-210-3p	--|gnl|BL_ORD_ID|56210 sp|P30274|CCNA2_BOVIN Cyclin-A2 OS=Bos taurus OX=9913 GN=CCNA2 PE=1 SV=2//7.61798e-167	Cyclin_C	--	CCNA2	Progesterone-mediated oocyte maturation, Cell cycle
evm.TU.Hic_asm_15.85	1.27657	20.7749	-4.01244	0.0061643	0.0346098	down	hsa-miR-210-3p	--|gnl|BL_ORD_ID|268106 sp|A6BMK7|NEUR1_BOVIN Sialidase-1 OS=Bos taurus OX=9913 GN=NEU1 PE=2 SV=2//2.00412e-146	-	--	NEU1	Other glycan degradation, Sphingolipid metabolism, Lysosome
evm.TU.Hic_asm_13.455	122.5	390.841	-1.67379	0.000746815	0.00672827	down	hsa-miR-210-3p	--|gnl|BL_ORD_ID|478900 sp|Q6DED0|TR1L1_XENLA Translocating chain-associated membrane protein 1-like 1 OS=Xenopus laevis OX=8355 GN=tram1l1 PE=2 SV=1//3.24643e-163	LAG1	--	tram1l1	Protein processing in endoplasmic reticulum
evm.TU.Hic_asm_3.1283	17.7524	218.695	-3.61808	3.41543e-12	4.50639e-10	down	hsa-miR-210-3p	--|gnl|BL_ORD_ID|210733 sp|P24043|LAMA2_HUMAN Laminin subunit alpha-2 OS=Homo sapiens OX=9606 GN=LAMA2 PE=1 SV=4//6.01076e-10	Laminin_G_2	--	LAMA2	ECM-receptor interaction，Focal adhesion
evm.TU.Hic_asm_1.562	25.0709	58.4888	-1.22051	0.00436306	0.0265872	down	hsa-miR-210-3p	--|gnl|BL_ORD_ID|106256 sp|Q90635|DPYL2_CHICK Dihydropyrimidinase-related protein 2 OS=Gallus gallus OX=9031 GN=DPYSL2 PE=2 SV=1//0	Amidohydro_1	--	DPYSL2
evm.TU.Hic_asm_5.1154	0.671118	19.4906	-4.88927	0.000225221	0.00255982	down	gga-miR-33-5p,mml-miR-33a	--|gnl|BL_ORD_ID|194822 sp|Q567X9|IPRI_DANRE Inositol 1,4,5-trisphosphate receptor-interacting protein OS=Danio rerio OX=7955 GN=itprip PE=2 SV=1//4.29503e-104	-	--	itprip
evm.TU.Hic_asm_11.89	97.5002	308.456	-1.66267	3.40448e-06	7.94728e-05	down	efu-miR-222,oan-miR-222a-5p,tgu-miR-222-5p	--|gnl|BL_ORD_ID|474746 sp|Q9CQN6|TM14C_MOUSE Transmembrane protein 14C OS=Mus musculus OX=10090 GN=Tmem14c PE=1 SV=1//6.7796e-21	-	--	Tmem14c
evm.TU.Hic_asm_5.1121	24.5944	130.424	-2.40333	1.40919e-05	0.000269239	down	efu-miR-222	--|gnl|BL_ORD_ID|54355 sp|Q5RCU5|CBR1_PONAB Carbonyl reductase [NADPH] 1 OS=Pongo abelii OX=9601 GN=CBR1 PE=2 SV=3//9.06338e-135	adh_short	--	CBR1	Metabolism of xenobiotics by cytochrome P450, Arachidonic acid metabolism
evm.TU.Hic_asm_5.531	0.349498	24.3738	-6.1168	4.86444e-05	0.000743158	down	dre-miR-181a-2-3p,ola-miR-181a-3p	--|gnl|BL_ORD_ID|166967 sp|Q9Z0R0|HASP_MOUSE Serine/threonine-protein kinase haspin OS=Mus musculus OX=10090 GN=Haspin PE=1 SV=3//2.86084e-133	Pkinase	--	Haspin
evm.TU.Hic_asm_18.353	22.1867	104.215	-2.23662	4.75918e-06	0.00010557	down	bfl-miR-29b-3p	--|gnl|BL_ORD_ID|69438 sp|Q08BM8|CNOT7_DANRE CCR4-NOT transcription complex subunit 7 OS=Danio rerio OX=7955 GN=cnot7 PE=2 SV=1//0	CAF1	--	cnot7	RNA degradation
evm.TU.Hic_asm_0.837	192.875	737.951	-1.93617	1.1212e-05	0.000222141	down	bbe-miR-29b-3p,bfl-miR-29b-3p,dre-miR-29b,hsa-miR-29b-3p	--|gnl|BL_ORD_ID|552902 sp|Q1NZ26|YSMU_CAEEL Uncharacterized protein F13E9.13, mitochondrial OS=Caenorhabditis elegans OX=6239 GN=F13E9.13 PE=3 SV=1//1.46934e-73	-	--	F13E9.13
evm.TU.Hic_asm_15.647	70.0944	356.793	-2.34865	2.21726e-21	1.06242e-18	down	bbe-miR-29b-3p,bfl-miR-29b-3p	--|gnl|BL_ORD_ID|69793 sp|O93484|CO1A2_ONCMY Collagen alpha-2(I) chain OS=Oncorhynchus mykiss OX=8022 GN=col1a2 PE=2 SV=2//2.20831e-77	-	--	col1a2	ECM-receptor interaction，Focal adhesion
evm.TU.Hic_asm_12.75	283.97	681.027	-1.26252	0.00569683	0.0325881	down	aca-miR-222a-5p,oha-miR-222a-5p	--|-//-	-	--	--|-//-
evm.TU.Hic_asm_19.1956	13.5117	0.648771	4.35597	0.00319909	0.0209529	up	rno-miR-3574	--|-//-	-	--	--|-//-
evm.TU.Hic_asm_20.311	2184.24	1072.13	1.02666	9.19019e-07	2.66033e-05	up	rno-miR-3574	--|gnl|BL_ORD_ID|263912 sp|Q6ZS30|NBEL1_HUMAN Neurobeachin-like protein 1 OS=Homo sapiens OX=9606 GN=NBEAL1 PE=2 SV=3//0	Beach	--	NBEAL1
evm.TU.Hic_asm_21.1240	77.7496	22.9732	1.75209	0.00136391	0.0109113	up	rno-miR-3574	--|gnl|BL_ORD_ID|207196 sp|Q01713|KLF9_RAT Krueppel-like factor 9 OS=Rattus norvegicus OX=10116 GN=Klf9 PE=2 SV=1//1.05772e-48	-	zf-C2H2	Klf9
evm.TU.Hic_asm_15.373	255.292	160.998	0.666166	0.00751159	0.0400618	up	rno-miR-3574	--|gnl|BL_ORD_ID|489922 sp|P40222|TXLNA_HUMAN Alpha-taxilin OS=Homo sapiens OX=9606 GN=TXLNA PE=1 SV=3//1.13059e-179	-	--	TXLNA
evm.TU.Hic_asm_1.354	207.607	121.698	0.770739	0.00833603	0.0432675	up	rno-miR-3574	--|gnl|BL_ORD_ID|41410 sp|Q8WY36|BBX_HUMAN HMG box transcription factor BBX OS=Homo sapiens OX=9606 GN=BBX PE=1 SV=1//6.71121e-82	HMG_box	HMG	BBX
evm.TU.Hic_asm_5.459	370.156	139.927	1.40302	1.65447e-05	0.000306768	up	rno-miR-3574	--|gnl|BL_ORD_ID|135824 sp|Q9P278|FNIP2_HUMAN Folliculin-interacting protein 2 OS=Homo sapiens OX=9606 GN=FNIP2 PE=1 SV=2//4.01487e-75	-	--	FNIP2
evm.TU.Hic_asm_3.56	3310.37	1783.73	0.892102	0.00155189	0.0120344	up	rno-miR-3574	--|gnl|BL_ORD_ID|468636 sp|B2GUY2|TFR2_RAT Transferrin receptor protein 2 OS=Rattus norvegicus OX=10116 GN=Tfr2 PE=2 SV=1//1.98344e-160	-	--	Tfr2
evm.TU.Hic_asm_8.277	620.379	193.16	1.68448	1.05284e-06	3.00146e-05	up	rno-miR-3574	--|gnl|BL_ORD_ID|287764 sp|Q9H0X9|OSBL5_HUMAN Oxysterol-binding protein-related protein 5 OS=Homo sapiens OX=9606 GN=OSBPL5 PE=1 SV=1//0	PH	--	OSBPL5
evm.TU.Hic_asm_22.133	187.032	71.1515	1.39708	0.000144985	0.00179706	up	rno-miR-3574	--|gnl|BL_ORD_ID|41275 sp|Q9UIF8|BAZ2B_HUMAN Bromodomain adjacent to zinc finger domain protein 2B OS=Homo sapiens OX=9606 GN=BAZ2B PE=1 SV=3//3.80268e-24	Bromodomain	MBD	BAZ2B
evm.TU.Hic_asm_20.1238	18959.4	8400.18	1.17444	3.63384e-09	2.25051e-07	up	oha-miR-222a-5p	--|gnl|BL_ORD_ID|172364 sp|P26927|HGFL_HUMAN Hepatocyte growth factor-like protein OS=Homo sapiens OX=9606 GN=MST1 PE=1 SV=2//0	Trypsin	--	MST1
evm.TU.Hic_asm_11.120	84.6546	23.6622	1.84373	0.000968805	0.00827781	up	mdo-miR-210b-5p,rno-miR-3574	--|gnl|BL_ORD_ID|40803 sp|Q91YN9|BAG2_MOUSE BAG family molecular chaperone regulator 2 OS=Mus musculus OX=10090 GN=Bag2 PE=1 SV=1//5.87502e-75	-	--	Bag2
evm.TU.Hic_asm_18.581	2099.82	1146.88	0.872257	0.00103144	0.00872699	up	mdo-miR-210b-5p	--|gnl|BL_ORD_ID|390929 sp|Q13151|ROA0_HUMAN Heterogeneous nuclear ribonucleoprotein A0 OS=Homo sapiens OX=9606 GN=HNRNPA0 PE=1 SV=1//1.83554e-81	RRM_1	--	HNRNPA0
evm.TU.Hic_asm_15.1708	325.03	206.997	0.650706	0.00369448	0.0233979	up	mdo-miR-210b-5p	--|gnl|BL_ORD_ID|40819 sp|A3KPW9|BAG6_DANRE Large proline-rich protein BAG6 OS=Danio rerio OX=7955 GN=Bag6 PE=3 SV=1//0	ubiquitin	--	Bag6
evm.TU.Hic_asm_8.546	120.268	55.8374	1.10631	0.00153591	0.0119459	up	mdo-miR-210b-5p	--|gnl|BL_ORD_ID|28097 sp|Q9DEE9|ARP6_CHICK Actin-related protein 6 OS=Gallus gallus OX=9031 GN=ACTR6 PE=1 SV=1//0	Actin	--	ACTR6
evm.TU.Hic_asm_14.814	340.506	131.178	1.37694	0.0019364	0.014255	up	mdo-miR-210b-5p	--|gnl|BL_ORD_ID|4692 sp|Q9UKU7|ACAD8_HUMAN Isobutyryl-CoA dehydrogenase, mitochondrial OS=Homo sapiens OX=9606 GN=ACAD8 PE=1 SV=1//0	-	--	ACAD8
evm.TU.Hic_asm_22.1423	208.8	111.125	0.908928	0.000673231	0.00621763	up	mdo-miR-210-3p,mdo-miR-210b-5p,rno-miR-3574	--|gnl|BL_ORD_ID|509763 sp|Q571B6|WHAMM_MOUSE WASP homolog-associated protein with actin, membranes and microtubules OS=Mus musculus OX=10090 GN=Whamm PE=1 SV=2//1.96137e-21	-	--	Whamm
evm.TU.Hic_asm_7.909	50.8163	8.93115	2.50495	2.1315e-05	0.000381617	up	mdo-miR-210-3p	--|gnl|BL_ORD_ID|338243 sp|B2GV47|RADX_RAT RPA-related protein RADX OS=Rattus norvegicus OX=10116 GN=Radx PE=2 SV=1//4.32111e-51	-	--	Radx
evm.TU.Hic_asm_15.2487	764.991	279.273	1.4532	4.66027e-10	3.5653e-08	up	mdo-miR-210-3p	--|gnl|BL_ORD_ID|133004 sp|Q14318|FKBP8_HUMAN Peptidyl-prolyl cis-trans isomerase FKBP8 OS=Homo sapiens OX=9606 GN=FKBP8 PE=1 SV=2//1.45988e-126	FKBP_C	--	FKBP8
evm.TU.Hic_asm_14.15	60.6868	2.40658	4.69003	8.737e-10	6.26312e-08	up	mdo-miR-210-3p	--|gnl|BL_ORD_ID|78045 sp|Q5XH36|CRE2A_XENLA Cysteine-rich with EGF-like domain protein 2-A OS=Xenopus laevis OX=8355 GN=creld2-a PE=2 SV=1//6.01699e-16	-	--	creld2-a
evm.TU.Hic_asm_1.382	163.402	89.0525	0.875894	0.00141666	0.0112345	up	ipu-miR-29c	--|gnl|BL_ORD_ID|507959 sp|Q155U0|VPS51_DANRE Vacuolar protein sorting-associated protein 51 homolog OS=Danio rerio OX=7955 GN=vps51 PE=2 SV=1//0	-	--	vps51
evm.TU.Hic_asm_6.383	22.7921	2.70126	3.08642	0.00172385	0.0129756	up	hsa-miR-29b-3p	--|-//-	-	--	--|-//-
evm.TU.Hic_asm_13.915	86.955	36.6978	1.24635	0.000757802	0.00680378	up	hsa-miR-210-3p,mdo-miR-210-3p	--|gnl|BL_ORD_ID|68214 sp|Q7ZVC2|CLUA1_DANRE Clusterin-associated protein 1 homolog OS=Danio rerio OX=7955 GN=cluap1 PE=2 SV=2//0	-	--	cluap1
evm.TU.Hic_asm_3.2171	33.6051	3.61817	3.214	0.00673343	0.036895	up	hsa-miR-210-3p,mdo-miR-210-3p	--|gnl|BL_ORD_ID|59583 sp|Q8NHU2|CFA61_HUMAN Cilia- and flagella-associated protein 61 OS=Homo sapiens OX=9606 GN=CFAP61 PE=2 SV=3//5.19407e-13	Pyr_redox_2	--	CFAP61
evm.TU.Hic_asm_14.2698	891.311	516.264	0.78742	0.00440308	0.0267684	up	hsa-miR-210-3p,mdo-miR-210-3p	--|gnl|BL_ORD_ID|122785 sp|P41212|ETV6_HUMAN Transcription factor ETV6 OS=Homo sapiens OX=9606 GN=ETV6 PE=1 SV=1//7.37741e-69	Ets	ETS	ETV6
evm.TU.Hic_asm_18.720	3007.27	1773.31	0.76191	0.00288036	0.0193813	up	hsa-miR-210-3p	--|gnl|BL_ORD_ID|122634 sp|Q2KIG0|ETFD_BOVIN Electron transfer flavoprotein-ubiquinone oxidoreductase, mitochondrial OS=Bos taurus OX=9913 GN=ETFDH PE=2 SV=1//0	Pyr_redox_2	--	ETFDH
evm.TU.Hic_asm_0.314	227.332	80.9955	1.48864	6.88148e-09	3.8792e-07	up	hsa-miR-210-3p	--|gnl|BL_ORD_ID|117431 sp|A1A5V9|ELP5_DANRE Elongator complex protein 5 OS=Danio rerio OX=7955 GN=elp5 PE=2 SV=1//1.98218e-153	-	--	elp5
evm.TU.Hic_asm_4.99	13.7386	0.314483	5.26568	0.00435588	0.0265524	up	hsa-miR-210-3p	--|gnl|BL_ORD_ID|108107 sp|Q29RA3|DUPD1_DANRE Dual specificity phosphatase DUPD1 OS=Danio rerio OX=7955 GN=dupd1 PE=2 SV=1//2.16066e-79	DSPc	--	dupd1
evm.TU.Hic_asm_20.1058	274.946	128.459	1.09948	9.99718e-05	0.0013414	up	gga-miR-33-5p,hsa-miR-33a-5p,pma-miR-33a	--|gnl|BL_ORD_ID|140567 sp|Q2LE08|FXP1B_DANRE Forkhead box protein P1-B OS=Danio rerio OX=7955 GN=foxp1b PE=2 SV=1//0	Fork_head	Fork head	foxp1b
evm.TU.Hic_asm_1.442	15.2313	1.28764	3.53732	0.0035906	0.0228966	up	efu-miR-222,oan-miR-222a-5p,tgu-miR-222-5p	--|-//-	-	--	--|-//-
evm.TU.Hic_asm_19.813	795.213	501.636	0.665433	0.00495425	0.029295	up	efu-miR-222,oan-miR-222a-5p,tgu-miR-222-5p	--|gnl|BL_ORD_ID|104513 sp|Q8R1A4|DOCK7_MOUSE Dedicator of cytokinesis protein 7 OS=Mus musculus OX=10090 GN=Dock7 PE=1 SV=3//0	Ded_cyto	--	Dock7
evm.TU.Hic_asm_15.122	335.322	184.451	0.863314	0.00105976	0.0089045	up	efu-miR-222,oan-miR-222a-5p	--|gnl|BL_ORD_ID|124421 sp|P97480|EYA3_MOUSE Eyes absent homolog 3 OS=Mus musculus OX=10090 GN=Eya3 PE=1 SV=2//1.59029e-162	Hydrolase	--	Eya3
evm.TU.Hic_asm_15.1289	70.1043	24.5521	1.51278	0.00027693	0.00305412	up	efu-miR-222	--|gnl|BL_ORD_ID|425930 sp|B0S5Y3|S5A3A_DANRE Solute carrier family 52, riboflavin transporter, member 3-A OS=Danio rerio OX=7955 GN=slc52a3a PE=2 SV=1//4.58997e-40	-	--	slc52a3a
evm.TU.Hic_asm_18.871	916.781	133.433	2.78054	1.11736e-23	7.01546e-21	up	efu-miR-222	--|gnl|BL_ORD_ID|116391 sp|Q7SY07|EIF1A_DANRE Probable RNA-binding protein EIF1AD OS=Danio rerio OX=7955 GN=eif1ad PE=2 SV=1//1.24111e-78	-	--	eif1ad
evm.TU.Hic_asm_3.68	698.231	237.108	1.55811	3.15936e-11	3.28718e-09	up	efu-miR-222	--|gnl|BL_ORD_ID|487904 sp|Q5XHH9|TT39B_XENLA Tetratricopeptide repeat protein 39B OS=Xenopus laevis OX=8355 GN=ttc39b PE=2 SV=1//0	-	--	ttc39b
evm.TU.Hic_asm_21.425	681.067	360.25	0.917933	0.00230891	0.0163626	up	efu-miR-222	--|gnl|BL_ORD_ID|62126 sp|B0R0I6|CHD8_DANRE Chromodomain-helicase-DNA-binding protein 8 OS=Danio rerio OX=7955 GN=chd8 PE=3 SV=2//9.56959e-138	SNF2_N	--	chd8
evm.TU.Hic_asm_20.1393	165.572	73.3191	1.17404	0.000107858	0.00142207	up	dre-miR-29b,hsa-miR-29b-3p,ppy-miR-29b,pte-miR-29b-3p	--|gnl|BL_ORD_ID|168677 sp|P83038|HDAC4_CHICK Histone deacetylase 4 OS=Gallus gallus OX=9031 GN=HDAC4 PE=2 SV=1//0	Hist_deacetyl	--	HDAC4
evm.TU.Hic_asm_6.2116	14.3533	0.685217	4.42133	0.00126842	0.0103078	up	bbe-miR-29b-3p	--|gnl|BL_ORD_ID|458067 sp|P08247|SYPH_HUMAN Synaptophysin OS=Homo sapiens OX=9606 GN=SYP PE=1 SV=3//3.95198e-114	-	--	SYP
evm.TU.Hic_asm_0.1057	12.5369	106.948	-3.09326	0.000637657	0.00595714	down	hsa-miR-33a-5p,mml-miR-33a,mmu-miR-143-5p	--|gnl|BL_ORD_ID|23123 sp|Q5SW96|ARH_HUMAN Low density lipoprotein receptor adapter protein 1 OS=Homo sapiens OX=9606 GN=LDLRAP1 PE=1 SV=3//2.87809e-06	-	--	LDLRAP1
evm.TU.Hic_asm_4.1024	54.5551	385.135	-2.8237	3.06948e-08	1.4185e-06	down	hsa-miR-210-3p,mmu-miR-143-5p	--|gnl|BL_ORD_ID|298522 sp|Q61907|PEMT_MOUSE Phosphatidylethanolamine N-methyltransferase OS=Mus musculus OX=10090 GN=Pemt PE=1 SV=4//4.44497e-73	-	--	Pemt	Glycerophospholipid metabolism, Metabolic pathways
evm.TU.Hic_asm_11.819	9.42303	59.8214	-2.66254	0.00405559	0.0251856	down	efu-miR-222,mdo-miR-143-5p,mmu-miR-143-5p	--|gnl|BL_ORD_ID|223474 sp|A0JM56|LRRC9_XENTR Leucine-rich repeat-containing protein 9 OS=Xenopus tropicalis OX=8364 GN=lrrc9 PE=2 SV=2//0	-	--	lrrc9
evm.TU.Hic_asm_19.1396	296.24	148.354	0.997541	0.00311006	0.0204803	up	hsa-miR-210-3p,mdo-miR-143-5p,mdo-miR-210-3p	--|gnl|BL_ORD_ID|337770 sp|A4FUG8|RABE2_BOVIN Rab GTPase-binding effector protein 2 OS=Bos taurus OX=9913 GN=RABEP2 PE=2 SV=1//1.95357e-48	-	--	RABEP2
