# Supplementary material for: Insights Into miRNA-mRNA Regulatory Mechanisms of Cold Adaptation in Gymnocypris eckloni: Ubiquitin-Mediated Proteolysis Is Pivotal for Adaptive Energy Metabolism
Source: Front Genet. 2022 Jul 22;13:903995. doi: 10.3389/fgene.2022.903995 (PMC9354851; doi:10.3389/fgene.2022.903995)
Supplement: Supplementary file 6 [file Table5.xlsx]

## Sheet: Sheet1
gene_id	LTL	CTL	log2FoldChange	pvalue	padj	up/down	Related miRNA	Gene description	TF_family
evm.TU.Hic_asm_8.580	12.7507	102.647	-3.00949	7.47151e-05	0.00104889	down	novel_80	--|gnl|BL_ORD_ID|53176 sp|Q9YGM9|CAV2_TAKRU Caveolin-2 OS=Takifugu rubripes OX=31033 GN=cav2 PE=3 SV=1//5.5261e-78	-
evm.TU.Hic_asm_19.1288	279.733	538.588	-0.945046	3.37052e-05	0.000550408	down	novel_80	--|-//-	-
evm.TU.Hic_asm_8.462	793.249	2611.12	-1.71908	4.05238e-07	1.31912e-05	down	novel_80	--|gnl|BL_ORD_ID|75373 sp|B0VYY3|COX5A_OTOCR Cytochrome c oxidase subunit 5A, mitochondrial OS=Otolemur crassicaudatus OX=9463 GN=COX5A PE=2 SV=1//5.73247e-68	-
evm.TU.Hic_asm_2.1075	137.713	336.626	-1.2894	0.000442447	0.00447331	down	novel_80	--|-//-	-
evm.TU.Hic_asm_9.507	1.32242	37.7374	-4.84714	2.56542e-06	6.3444e-05	down	novel_80	--|gnl|BL_ORD_ID|154733 sp|P19439|GLRK_CHICK Probable glutamate receptor OS=Gallus gallus OX=9031 GN=KBP PE=1 SV=1//1.90825e-169	Lig_chan
evm.TU.Hic_asm_22.744	421.451	756.607	-0.843726	0.0101296	0.0498758	down	novel_80	--|gnl|BL_ORD_ID|186861 sp|Q9Z2K8|IDHC_MICOH Isocitrate dehydrogenase [NADP] cytoplasmic OS=Microtus ochrogaster OX=79684 GN=IDH1 PE=3 SV=1//4.5804e-79	-
evm.TU.Hic_asm_9.451	3.80804	44.9475	-3.54221	3.96514e-05	0.000632754	down	novel_80	--|gnl|BL_ORD_ID|9935 sp|Q5VUY2|ADCL4_HUMAN Arylacetamide deacetylase-like 4 OS=Homo sapiens OX=9606 GN=AADACL4 PE=3 SV=1//6.60834e-88	Abhydrolase_3
evm.TU.Hic_asm_12.1016	114.619	359.71	-1.64794	8.04565e-07	2.37047e-05	down	mse-miR-2779	--|gnl|BL_ORD_ID|443543 sp|Q6NYA0|SRS1B_DANRE Serine/arginine-rich splicing factor 1B OS=Danio rerio OX=7955 GN=srsf1b PE=2 SV=1//2.29533e-85	RRM_1
evm.TU.Hic_asm_22.40	341.778	641.394	-0.909079	0.00578054	0.0329428	down	mse-miR-2779	--|gnl|BL_ORD_ID|295908 sp|Q6P268|PDCL3_DANRE Phosducin-like protein 3 OS=Danio rerio OX=7955 GN=pdcl3 PE=2 SV=1//2.36314e-68	-
evm.TU.Hic_asm_13.372	417.138	1387.01	-1.73295	0.0002848	0.00312388	down	mse-miR-2779	--|gnl|BL_ORD_ID|5872 sp|Q5R778|ACD11_PONAB Acyl-CoA dehydrogenase family member 11 OS=Pongo abelii OX=9601 GN=ACAD11 PE=2 SV=2//0	APH
evm.TU.Hic_asm_13.347	71.0534	343.458	-2.27286	0.000423633	0.00432372	down	mse-miR-2779	--|gnl|BL_ORD_ID|5872 sp|Q5R778|ACD11_PONAB Acyl-CoA dehydrogenase family member 11 OS=Pongo abelii OX=9601 GN=ACAD11 PE=2 SV=2//0	APH
evm.TU.Hic_asm_19.1936	20.0793	92.2321	-2.19598	0.000118462	0.00153126	down	mse-miR-2779	--|gnl|BL_ORD_ID|467630 sp|Q92172|TEF_CHICK Transcription factor VBP OS=Gallus gallus OX=9031 GN=TEF PE=1 SV=2//4.97337e-78	bZIP_2
evm.TU.Hic_asm_21.182	0	16.6143	-6.52362	2.07684e-05	0.000373299	down	mmu-miR-143-5p	--|gnl|BL_ORD_ID|505163 sp|P48674|VIME_ONCMY Vimentin OS=Oncorhynchus mykiss OX=8022 GN=vim PE=2 SV=1//0	Filament
evm.TU.Hic_asm_20.427	408.666	759.114	-0.893254	2.69386e-06	6.59272e-05	down	mmu-miR-143-5p	--|gnl|BL_ORD_ID|259516 sp|P10587|MYH11_CHICK Myosin-11 OS=Gallus gallus OX=9031 GN=MYH11 PE=1 SV=4//0	Myosin_tail_1
evm.TU.Hic_asm_3.2234	326.803	595.799	-0.867309	0.00955527	0.0476985	down	mmu-miR-143-5p	--|gnl|BL_ORD_ID|112222 sp|Q4R3D4|EF1D_MACFA Elongation factor 1-delta OS=Macaca fascicularis OX=9541 GN=EEF1D PE=2 SV=2//1.70602e-74	EGF_CA
evm.TU.Hic_asm_9.328	1196.84	3243.71	-1.43828	4.46654e-05	0.000693915	down	mmu-miR-143-5p	--|gnl|BL_ORD_ID|425704 sp|Q99624|S38A3_HUMAN Sodium-coupled neutral amino acid transporter 3 OS=Homo sapiens OX=9606 GN=SLC38A3 PE=1 SV=1//0	Aa_trans
evm.TU.Hic_asm_18.248	513.309	1302.89	-1.34383	3.37376e-09	2.12558e-07	down	mmu-miR-143-5p	--|gnl|BL_ORD_ID|442043 sp|O93390|SPRC_COTJA SPARC OS=Coturnix japonica OX=93934 GN=SPARC PE=2 SV=1//1.76608e-160	-
evm.TU.Hic_asm_18.889	657.304	1240.55	-0.916676	2.99311e-06	7.17087e-05	down	mmu-miR-143-5p	--|gnl|BL_ORD_ID|39450 sp|Q6PBN5|AUP1_DANRE Ancient ubiquitous protein 1 OS=Danio rerio OX=7955 GN=aup1 PE=2 SV=2//0	CUE
evm.TU.Hic_asm_18.455	37.1859	160.143	-2.10533	7.29467e-05	0.00102962	down	mmu-miR-143-5p	--|gnl|BL_ORD_ID|445742 sp|Q9JMD3|STA10_MOUSE START domain-containing protein 10 OS=Mus musculus OX=10090 GN=Stard10 PE=1 SV=1//2.3272e-76	START
evm.TU.Hic_asm_8.985	226.133	1297.25	-2.52024	4.8151e-05	0.000737969	down	mmu-miR-143-5p	--|gnl|BL_ORD_ID|312293 sp|Q95N78|PPARA_CANLF Peroxisome proliferator-activated receptor alpha OS=Canis lupus familiaris OX=9615 GN=PPARA PE=2 SV=1//0	zf-C4
evm.TU.Hic_asm_4.1091	57.1436	159.062	-1.47489	8.43225e-06	0.000174273	down	mmu-miR-143-5p	--|gnl|BL_ORD_ID|223107 sp|Q5ZI11|LRC45_CHICK Leucine-rich repeat-containing protein 45 OS=Gallus gallus OX=9031 GN=LRRC45 PE=2 SV=1//0	-
evm.TU.Hic_asm_6.175	4.48907	26.2738	-2.53732	0.00116861	0.00962811	down	mmu-miR-143-5p	--|gnl|BL_ORD_ID|23055 sp|Q8TER5|ARH40_HUMAN Rho guanine nucleotide exchange factor 40 OS=Homo sapiens OX=9606 GN=ARHGEF40 PE=1 SV=3//6.98971e-44	-
evm.TU.Hic_asm_3.2302	134.243	360.992	-1.42829	6.15233e-06	0.000131635	down	mmu-miR-143-5p	--|gnl|BL_ORD_ID|555805 sp|Q86VK4|ZN410_HUMAN Zinc finger protein 410 OS=Homo sapiens OX=9606 GN=ZNF410 PE=1 SV=2//4.20218e-102	-
evm.TU.Hic_asm_20.925	606.82	1166.8	-0.943096	0.0023754	0.0167187	down	mdo-miR-143-5p,mmu-miR-143-5p	--|gnl|BL_ORD_ID|234591 sp|Q9H8H3|MET7A_HUMAN Methyltransferase-like protein 7A OS=Homo sapiens OX=9606 GN=METTL7A PE=1 SV=1//3.6756e-86	Methyltransf_11
evm.TU.Hic_asm_19.1168	2.59899	23.8343	-3.19651	0.00227499	0.0161872	down	mdo-miR-143-5p,mmu-miR-143-5p	--|gnl|BL_ORD_ID|433253 sp|Q8N4B1|SESQ1_HUMAN Sesquipedalian-1 OS=Homo sapiens OX=9606 GN=FAM109A PE=1 SV=1//6.87832e-31	PH
evm.TU.Hic_asm_10.249	3.42882	50.5374	-3.8639	0.000797926	0.00709753	down	mdo-miR-143-5p,mmu-miR-143-5p	--|-//-	-
evm.TU.Hic_asm_12.657	9.84489	71.3211	-2.86605	0.00203637	0.0148313	down	mdo-miR-143-5p,mmu-miR-143-5p	--|gnl|BL_ORD_ID|475187 sp|Q6P0S3|TM45B_DANRE Transmembrane protein 45B OS=Danio rerio OX=7955 GN=tmem45b PE=2 SV=1//1.0451e-81	-
evm.TU.Hic_asm_20.1085	0.935132	15.0553	-3.9742	0.00558019	0.032101	down	mdo-miR-143-5p,mmu-miR-143-5p	--|gnl|BL_ORD_ID|59115 sp|Q8N2Z9|CENPS_HUMAN Centromere protein S OS=Homo sapiens OX=9606 GN=CENPS PE=1 SV=1//2.83201e-34	-
evm.TU.Hic_asm_9.832	208.712	779.979	-1.90143	1.12777e-10	1.04767e-08	down	mdo-miR-143-5p	--|gnl|BL_ORD_ID|267001 sp|Q0MQC0|NDUAB_PANTR NADH dehydrogenase [ubiquinone] 1 alpha subcomplex subunit 11 OS=Pan troglodytes OX=9598 GN=NDUFA11 PE=2 SV=3//5.62783e-29	-
evm.TU.Hic_asm_3.1339	2.9683	33.4438	-3.50141	0.000436823	0.00443843	down	mdo-miR-143-5p	--|gnl|BL_ORD_ID|59508 sp|A2RV06|CF206_DANRE Cilia- and flagella-associated protein 206 OS=Danio rerio OX=7955 GN=cfap206 PE=2 SV=1//3.61237e-80	-
evm.TU.Hic_asm_5.572	116.913	256.518	-1.13343	0.00949545	0.0474665	down	mdo-miR-143-5p	--|gnl|BL_ORD_ID|223015 sp|Q9BGL2|LRAT_BOVIN Lecithin retinol acyltransferase OS=Bos taurus OX=9913 GN=LRAT PE=1 SV=1//1.43745e-84	-
evm.TU.Hic_asm_18.342	942.26	2613.32	-1.47185	5.78696e-05	0.000855962	down	mdo-miR-143-5p	--|gnl|BL_ORD_ID|76469 sp|Q6ZWL3|CP4V2_HUMAN Cytochrome P450 4V2 OS=Homo sapiens OX=9606 GN=CYP4V2 PE=1 SV=2//0	p450
evm.TU.Hic_asm_19.1299	211.913	445.832	-1.07313	0.00383987	0.0241174	down	mdo-miR-143-5p	--|gnl|BL_ORD_ID|41462 sp|Q9GKM4|BCAT1_SHEEP Branched-chain-amino-acid aminotransferase, cytosolic OS=Ovis aries OX=9940 GN=BCAT1 PE=2 SV=1//0	-
evm.TU.Hic_asm_11.1052	143.386	261.11	-0.86472	0.00856731	0.0441283	down	mdo-miR-143-5p	--|gnl|BL_ORD_ID|50586 sp|P00789|CANX_CHICK Calpain-1 catalytic subunit OS=Gallus gallus OX=9031 PE=1 SV=2//0	Peptidase_C2
evm.TU.Hic_asm_0.633	1871.49	3498.38	-0.902517	0.00382221	0.0240396	down	mdo-miR-143-5p	--|gnl|BL_ORD_ID|466792 sp|Q5ZJK8|TCPH_CHICK T-complex protein 1 subunit eta OS=Gallus gallus OX=9031 GN=CCT7 PE=1 SV=1//0	-
evm.TU.Hic_asm_14.708	25.6353	110.208	-2.10615	1.40953e-07	5.30263e-06	down	mdo-miR-143-5p	--|gnl|BL_ORD_ID|48086 sp|Q8K479|C1QT5_MOUSE Complement C1q tumor necrosis factor-related protein 5 OS=Mus musculus OX=10090 GN=C1qtnf5 PE=1 SV=1//2.28714e-88	Collagen
evm.TU.Hic_asm_2.743	1.61616	55.7877	-5.10125	1.55003e-07	5.71316e-06	down	mdo-miR-143-5p	--|gnl|BL_ORD_ID|59039 sp|P49454|CENPF_HUMAN Centromere protein F OS=Homo sapiens OX=9606 GN=CENPF PE=1 SV=2//2.27816e-41	-
evm.TU.Hic_asm_20.1262	15.2624	47.5681	-1.63813	0.0013281	0.0106906	down	mdo-miR-143-5p	--|gnl|BL_ORD_ID|275756 sp|O70572|NSMA_MOUSE Sphingomyelin phosphodiesterase 2 OS=Mus musculus OX=10090 GN=Smpd2 PE=1 SV=1//4.35682e-106	Exo_endo_phos
evm.TU.Hic_asm_14.1927	338.783	974.235	-1.52426	0.000128112	0.00163123	down	mdo-miR-143-5p	--|gnl|BL_ORD_ID|267010 sp|Q7TMF3|NDUAC_MOUSE NADH dehydrogenase [ubiquinone] 1 alpha subcomplex subunit 12 OS=Mus musculus OX=10090 GN=Ndufa12 PE=1 SV=2//1.22225e-71	Complex1_17_2kD
evm.TU.Hic_asm_3.1696	183.556	539.769	-1.5552	0.00010387	0.00138229	down	mdo-miR-143-5p	--|gnl|BL_ORD_ID|11087 sp|P54922|ADPRH_HUMAN [Protein ADP-ribosylarginine] hydrolase OS=Homo sapiens OX=9606 GN=ADPRH PE=1 SV=1//5.23341e-113	-
evm.TU.Hic_asm_3.731_evm.TU.Hic_asm_3.732	468.561	1009.78	-1.10737	3.76134e-09	2.31373e-07	down	mdo-miR-143-5p	--|gnl|BL_ORD_ID|289047 sp|Q08BB2|P2012_DANRE N-fatty-acyl-amino acid synthase/hydrolase PM20D1.2 OS=Danio rerio OX=7955 GN=pm20d1.2 PE=2 SV=1//0	Peptidase_M20
evm.TU.Hic_asm_19.725	117.136	241.981	-1.04569	0.00609497	0.0343476	down	mdo-miR-143-5p	--|gnl|BL_ORD_ID|208690 sp|Q8K274|KT3K_MOUSE Ketosamine-3-kinase OS=Mus musculus OX=10090 GN=Fn3krp PE=1 SV=2//5.85131e-159	Fructosamin_kin
evm.TU.Hic_asm_20.236	28.0046	85.9289	-1.61567	0.00759834	0.0403315	down	mdo-miR-143-5p	--|gnl|BL_ORD_ID|305851 sp|Q96PX9|PKH4B_HUMAN Pleckstrin homology domain-containing family G member 4B OS=Homo sapiens OX=9606 GN=PLEKHG4B PE=1 SV=4//3.58888e-58	RhoGEF
evm.TU.Hic_asm_0.841	24.5597	102.007	-2.05168	0.000163794	0.00197769	down	mdo-miR-143-5p	--|gnl|BL_ORD_ID|79078 sp|Q8WUR0|CS012_MOUSE Protein C19orf12 homolog OS=Mus musculus OX=10090 PE=1 SV=1//6.22032e-27	-
evm.TU.Hic_asm_1.55	564.827	856.014	-0.599988	0.00459507	0.0277043	down	mdo-miR-143-5p	--|gnl|BL_ORD_ID|474386 sp|P54939|TLN1_CHICK Talin-1 OS=Gallus gallus OX=9031 GN=TLN1 PE=1 SV=2//0	Band_41
evm.TU.Hic_asm_14.1989	317.603	1026.99	-1.69321	1.33981e-07	5.08234e-06	down	bmo-miR-2779	--|gnl|BL_ORD_ID|267034 sp|O95178|NDUB2_HUMAN NADH dehydrogenase [ubiquinone] 1 beta subcomplex subunit 2, mitochondrial OS=Homo sapiens OX=9606 GN=NDUFB2 PE=1 SV=1//3.3275e-39	-
evm.TU.Hic_asm_8.963	23.3562	1.96296	3.56393	0.00202735	0.0147774	up	novel_80	--|gnl|BL_ORD_ID|299518 sp|P09933|PERT_PIG Thyroid peroxidase OS=Sus scrofa OX=9823 GN=TPO PE=1 SV=1//0	An_peroxidase
evm.TU.Hic_asm_19.700	14.1383	0.989798	3.8334	0.00307361	0.0203293	up	novel_80	--|gnl|BL_ORD_ID|467581 sp|Q3ZCD7|TECR_BOVIN Very-long-chain enoyl-CoA reductase OS=Bos taurus OX=9913 GN=TECR PE=2 SV=1//2.9417e-173	-
evm.TU.Hic_asm_0.250	631.4	260.221	1.27776	5.51201e-07	1.73193e-05	up	mse-miR-2779	--|gnl|BL_ORD_ID|81474 sp|Q6PD62|CTR9_HUMAN RNA polymerase-associated protein CTR9 homolog OS=Homo sapiens OX=9606 GN=CTR9 PE=1 SV=1//1.81857e-08	-
evm.TU.Hic_asm_21.616	55.5345	1.08249	5.73579	0.000107076	0.00141483	up	mmu-miR-143-5p	--|gnl|BL_ORD_ID|16862 sp|P58368|ANKHB_DANRE Progressive ankylosis protein homolog B OS=Danio rerio OX=7955 GN=ankhb PE=2 SV=2//0	-
evm.TU.Hic_asm_15.861	180.341	65.9441	1.44923	0.000642375	0.00599199	up	mmu-miR-143-5p	--|gnl|BL_ORD_ID|52104 sp|Q5VZK9|CARL1_HUMAN F-actin-uncapping protein LRRC16A OS=Homo sapiens OX=9606 GN=CARMIL1 PE=1 SV=1//1.96765e-29	-
evm.TU.Hic_asm_15.1176	1812.01	1137.57	0.671524	0.00154752	0.0120108	up	mmu-miR-143-5p	--|gnl|BL_ORD_ID|28803 sp|Q9NR48|ASH1L_HUMAN Histone-lysine N-methyltransferase ASH1L OS=Homo sapiens OX=9606 GN=ASH1L PE=1 SV=2//2.0775e-10	BAH
evm.TU.Hic_asm_18.1147	177.931	78.341	1.1831	0.000213343	0.00245237	up	mmu-miR-143-5p	--|gnl|BL_ORD_ID|32142 sp|D2CLZ9|ATOH8_DANRE Protein atonal homolog 8 OS=Danio rerio OX=7955 GN=atoh8 PE=2 SV=1//8.98718e-71	HLH
evm.TU.Hic_asm_13.475	148.597	57.3081	1.375	0.00499038	0.0294538	up	mmu-miR-143-5p	--|gnl|BL_ORD_ID|422084 sp|Q86VV8|RTTN_HUMAN Rotatin OS=Homo sapiens OX=9606 GN=RTTN PE=1 SV=3//1.78401e-70	-
evm.TU.Hic_asm_12.36	1060.42	420.669	1.33377	1.06521e-05	0.000213136	up	mmu-miR-143-5p	--|gnl|BL_ORD_ID|283746 sp|Q9YI97|OAZ2_DANRE Ornithine decarboxylase antizyme 2 OS=Danio rerio OX=7955 GN=oaz1b PE=2 SV=1//1.47337e-56	-
evm.TU.Hic_asm_13.1074	323.397	155.618	1.05358	7.54211e-05	0.00105636	up	mmu-miR-143-5p	--|gnl|BL_ORD_ID|554600 sp|O43829|ZBT14_HUMAN Zinc finger and BTB domain-containing protein 14 OS=Homo sapiens OX=9606 GN=ZBTB14 PE=1 SV=2//0	BTB
evm.TU.Hic_asm_8.799	271.47	160.134	0.760311	0.00465974	0.0279646	up	mmu-miR-143-5p	--|gnl|BL_ORD_ID|495308 sp|Q32PZ3|UN45A_RAT Protein unc-45 homolog A OS=Rattus norvegicus OX=10116 GN=Unc45a PE=2 SV=1//0	-
evm.TU.Hic_asm_21.235	604.503	333.723	0.856874	0.000402957	0.00415225	up	mmu-miR-143-5p	--|gnl|BL_ORD_ID|82055 sp|B5DF89|CUL3_RAT Cullin-3 OS=Rattus norvegicus OX=10116 GN=Cul3 PE=1 SV=2//0	Cullin
evm.TU.Hic_asm_13.825	1873.06	515.365	1.86146	0.000198321	0.0023118	up	mmu-miR-143-5p	--|gnl|BL_ORD_ID|39764 sp|G3XMD1|AZAB_ASPNA Highly reducing polyketide synthase azaB OS=Aspergillus niger (strain ATCC 1015 / CBS 113.46 / FGSC A1144 / LSHB Ac4 / NCTC 3858a / NRRL 328 / USDA 3528.7) OX=380704 GN=azaB PE=1 SV=1//3.70675e-14	ketoacyl-synt
evm.TU.Hic_asm_21.784	592.66	255.542	1.21327	2.71906e-06	6.62767e-05	up	mmu-miR-143-5p	--|-//-	-
evm.TU.Hic_asm_6.105	315.475	159.262	0.985548	0.004104	0.025391	up	mmu-miR-143-5p	--|gnl|BL_ORD_ID|78691 sp|Q08E26|CRTC2_BOVIN CREB-regulated transcription coactivator 2 OS=Bos taurus OX=9913 GN=CRTC2 PE=2 SV=1//1.30421e-07	-
evm.TU.Hic_asm_22.1032	612.399	14.7233	5.37768	0.00493022	0.0291926	up	mmu-miR-143-5p	--|-//-	Lectin_C
evm.TU.Hic_asm_8.900_evm.TU.Hic_asm_8.901	108.544	57.6051	0.914083	0.0065404	0.0360981	up	mmu-miR-143-5p	--|gnl|BL_ORD_ID|17991 sp|Q9UPM8|AP4E1_HUMAN AP-4 complex subunit epsilon-1 OS=Homo sapiens OX=9606 GN=AP4E1 PE=1 SV=2//0	-
evm.TU.Hic_asm_6.672	1398.53	865.726	0.691782	0.00274385	0.0186557	up	mmu-miR-143-5p	--|gnl|BL_ORD_ID|62115 sp|Q14839|CHD4_HUMAN Chromodomain-helicase-DNA-binding protein 4 OS=Homo sapiens OX=9606 GN=CHD4 PE=1 SV=2//1.41527e-35	SNF2_N
evm.TU.Hic_asm_2.1212	191.264	70.203	1.44432	0.000533401	0.00517155	up	mmu-miR-143-5p	--|gnl|BL_ORD_ID|105048 sp|A2RV01|DPH6_DANRE Diphthine--ammonia ligase OS=Danio rerio OX=7955 GN=dph6 PE=2 SV=1//2.06203e-133	Ribonuc_L-PSP
evm.TU.Hic_asm_19.777	33356.3	11572	1.52731	1.19605e-05	0.000234421	up	mmu-miR-143-5p	--|gnl|BL_ORD_ID|169022 sp|Q9Y5Z4|HEBP2_HUMAN Heme-binding protein 2 OS=Homo sapiens OX=9606 GN=HEBP2 PE=1 SV=1//2.91851e-32	-
evm.TU.Hic_asm_4.1032	2225.62	682.168	1.70603	5.20414e-08	2.24012e-06	up	mdo-miR-143-5p,mmu-miR-143-5p	--|gnl|BL_ORD_ID|444414 sp|P30680|SSR2_RAT Somatostatin receptor type 2 OS=Rattus norvegicus OX=10116 GN=Sstr2 PE=1 SV=1//1.06265e-131	7tm_1
evm.TU.Hic_asm_20.312	385.223	165.996	1.21599	8.91891e-05	0.00122102	up	mdo-miR-143-5p,mmu-miR-143-5p	--|gnl|BL_ORD_ID|340734 sp|Q6NZN0|RBM26_MOUSE RNA-binding protein 26 OS=Mus musculus OX=10090 GN=Rbm26 PE=1 SV=2//1.76562e-36	-
evm.TU.Hic_asm_8.105	1312.06	607.491	1.11068	3.91506e-08	1.74292e-06	up	mdo-miR-143-5p,mmu-miR-143-5p	--|gnl|BL_ORD_ID|67773 sp|Q5R7N3|CLPX_PONAB ATP-dependent Clp protease ATP-binding subunit clpX-like, mitochondrial OS=Pongo abelii OX=9601 GN=CLPX PE=2 SV=1//0	-
evm.TU.Hic_asm_10.421	4551.75	2296.16	0.987175	3.16328e-08	1.45815e-06	up	mdo-miR-143-5p	--|gnl|BL_ORD_ID|479814 sp|F1RCR6|TRIPC_DANRE E3 ubiquitin-protein ligase TRIP12 OS=Danio rerio OX=7955 GN=trip12 PE=3 SV=1//3.31149e-10	HECT
evm.TU.Hic_asm_14.2655	85.4363	35.8533	1.24846	0.0049933	0.0294615	up	mdo-miR-143-5p	--|gnl|BL_ORD_ID|232995 sp|Q7ZTI5|MED21_DANRE Mediator of RNA polymerase II transcription subunit 21 OS=Danio rerio OX=7955 GN=med21 PE=2 SV=1//1.95124e-89	-
evm.TU.Hic_asm_9.946	13.8834	0	6.23955	0.00546994	0.031598	up	mdo-miR-143-5p	--|gnl|BL_ORD_ID|283156 sp|Q149M9|NWD1_HUMAN NACHT domain- and WD repeat-containing protein 1 OS=Homo sapiens OX=9606 GN=NWD1 PE=1 SV=3//0	NACHT
evm.TU.Hic_asm_6.2212	164.234	79.5219	1.04355	0.00239602	0.0168307	up	mdo-miR-143-5p	--|gnl|BL_ORD_ID|509278 sp|O15213|WDR46_HUMAN WD repeat-containing protein 46 OS=Homo sapiens OX=9606 GN=WDR46 PE=1 SV=3//0	Galactosyl_T
evm.TU.Hic_asm_19.1395	278.199	143.984	0.949403	0.00754441	0.0401428	up	mdo-miR-143-5p	--|gnl|BL_ORD_ID|116208 sp|B3LF48|EHD2_ARATH EH domain-containing protein 2 OS=Arabidopsis thaliana OX=3702 GN=EHD2 PE=1 SV=1//1.72895e-10	-
evm.TU.Hic_asm_21.971	2648.83	1235.52	1.10015	3.93628e-07	1.29138e-05	up	mdo-miR-143-5p	--|gnl|BL_ORD_ID|78324 sp|P40821|CRJ1C_TRICY Crystallin J1C OS=Tripedalia cystophora OX=6141 PE=1 SV=1//1.00686e-60	-
evm.TU.Hic_asm_4.119	98.5803	41.5437	1.24371	0.000445237	0.00448886	up	mdo-miR-143-5p	--|gnl|BL_ORD_ID|479692 sp|Q6PJ69|TRI65_HUMAN Tripartite motif-containing protein 65 OS=Homo sapiens OX=9606 GN=TRIM65 PE=1 SV=3//2.19554e-63	SPRY
evm.TU.Hic_asm_7.700	341.544	137.417	1.31192	0.00922791	0.0464456	up	hsa-miR-375-3p	--|gnl|BL_ORD_ID|94834 sp|Q8K4L0|DDX54_MOUSE ATP-dependent RNA helicase DDX54 OS=Mus musculus OX=10090 GN=Ddx54 PE=1 SV=1//1.17718e-53	DEAD
evm.TU.Hic_asm_18.295	1631.98	864.357	0.917028	0.00642116	0.0356344	up	hsa-miR-375-3p	--|gnl|BL_ORD_ID|462782 sp|Q9EQZ1|T22D3_RAT TSC22 domain family protein 3 OS=Rattus norvegicus OX=10116 GN=Tsc22d3 PE=1 SV=1//7.99114e-37	-
evm.TU.Hic_asm_4.578	123.835	44.4075	1.48216	3.61318e-05	0.000583234	up	hsa-miR-375-3p	--|gnl|BL_ORD_ID|287422 sp|Q5XJR6|ORML3_DANRE ORM1-like protein 3 OS=Danio rerio OX=7955 GN=ormdl3 PE=2 SV=1//7.51908e-102	-
evm.TU.Hic_asm_1.120	189.708	584.392	-1.6236	3.37865e-06	7.91742e-05	down	rno-miR-3574	--|gnl|BL_ORD_ID|434283 sp|Q7ZWG9|SGMR1_DANRE Sigma non-opioid intracellular receptor 1 OS=Danio rerio OX=7955 GN=sigmar1 PE=2 SV=1//2.02624e-147	-
evm.TU.Hic_asm_15.918	3.31595	26.2278	-2.99188	0.00656613	0.0362181	down	rno-miR-3574	--|gnl|BL_ORD_ID|57308 sp|Q4G059|CDA7L_RAT Cell division cycle-associated 7-like protein OS=Rattus norvegicus OX=10116 GN=Cdca7l PE=1 SV=1//1.09046e-83	-
evm.TU.Hic_asm_22.1359	183.338	511.771	-1.48009	0.000351664	0.00371625	down	rno-miR-3574	--|gnl|BL_ORD_ID|293517 sp|Q9UKK3|PARP4_HUMAN Poly [ADP-ribose] polymerase 4 OS=Homo sapiens OX=9606 GN=PARP4 PE=1 SV=3//4.65996e-20	-
evm.TU.Hic_asm_15.1008	90.6718	231.321	-1.35184	0.000652098	0.00606404	down	rno-miR-3574	--|gnl|BL_ORD_ID|319627 sp|P28064|PSB8_RAT Proteasome subunit beta type-8 OS=Rattus norvegicus OX=10116 GN=Psmb8 PE=1 SV=3//1.77303e-130	Proteasome
evm.TU.Hic_asm_4.739	12.1807	54.7276	-2.16148	0.00141028	0.0111888	down	ola-miR-101b-5p	--|gnl|BL_ORD_ID|271079 sp|P30419|NMT1_HUMAN Glycylpeptide N-tetradecanoyltransferase 1 OS=Homo sapiens OX=9606 GN=NMT1 PE=1 SV=2//0	-
evm.TU.Hic_asm_6.1186	41.2593	196.381	-2.25381	0.00188112	0.0139403	down	ola-miR-101b-5p	--|gnl|BL_ORD_ID|189718 sp|Q8BXL9|IFFO1_MOUSE Intermediate filament family orphan 1 OS=Mus musculus OX=10090 GN=Iffo1 PE=2 SV=1//2.58893e-175	Filament
evm.TU.Hic_asm_9.361	13.532	58.5061	-2.11765	0.00990307	0.0490387	down	oan-miR-222a-5p,tgu-miR-222-5p	--|gnl|BL_ORD_ID|69592 sp|Q0V8T0|CNTP5_CANLF Contactin-associated protein-like 5 OS=Canis lupus familiaris OX=9615 GN=CNTNAP5 PE=2 SV=1//0	Laminin_G_2
evm.TU.Hic_asm_5.1349	55.962	161.87	-1.5295	4.82324e-05	0.000737997	down	mdo-miR-210b-5p,rno-miR-3574	--|gnl|BL_ORD_ID|229608 sp|Q7SXX7|MB12A_DANRE Multivesicular body subunit 12A OS=Danio rerio OX=7955 GN=mvb12a PE=2 SV=1//1.77668e-144	-
evm.TU.Hic_asm_7.67	157.25	307.345	-0.967526	0.00285147	0.0192614	down	mdo-miR-210b-5p,rno-miR-3574	--|gnl|BL_ORD_ID|386351 sp|Q7SZN2|RN170_DANRE E3 ubiquitin-protein ligase RNF170 OS=Danio rerio OX=7955 GN=rnf170 PE=2 SV=1//3.13136e-142	DUF1232
evm.TU.Hic_asm_0.1129	59.8138	178.453	-1.57742	7.89899e-07	2.33482e-05	down	mdo-miR-210b-5p,rno-miR-3574	--|gnl|BL_ORD_ID|48073 sp|Q9ET61|C1QR1_RAT Complement component C1q receptor OS=Rattus norvegicus OX=10116 GN=Cd93 PE=1 SV=1//2.16466e-85	Lectin_C
evm.TU.Hic_asm_17.98	0	19.5974	-6.759	0.000542104	0.00523613	down	mdo-miR-210b-5p,rno-miR-3574	--|gnl|BL_ORD_ID|436575 sp|O88279|SLIT1_RAT Slit homolog 1 protein OS=Rattus norvegicus OX=10116 GN=Slit1 PE=1 SV=1//6.56432e-86	Laminin_G_2
evm.TU.Hic_asm_14.2628	12.8208	129.576	-3.33916	0.000280505	0.00308234	down	mdo-miR-210b-5p	--|gnl|BL_ORD_ID|68450 sp|Q6GML1|CMAH_DANRE Cytidine monophosphate-N-acetylneuraminic acid hydroxylase OS=Danio rerio OX=7955 GN=cmah PE=2 SV=1//0	SCP
evm.TU.Hic_asm_15.2504	89.1522	172.011	-0.950111	0.00105701	0.0088908	down	mdo-miR-210b-5p	--|gnl|BL_ORD_ID|245800 sp|Q90321|MP2K2_CYPCA Dual specificity mitogen-activated protein kinase kinase 2 OS=Cyprinus carpio OX=7962 GN=map2k2 PE=2 SV=1//0	Pkinase
evm.TU.Hic_asm_2.869	147.023	289.461	-0.978065	0.00517073	0.0302437	down	mdo-miR-210b-5p	--|gnl|BL_ORD_ID|155222 sp|Q8BH86|GLUCM_MOUSE D-glutamate cyclase, mitochondrial OS=Mus musculus OX=10090 GN=Dglucy PE=1 SV=1//0	-
evm.TU.Hic_asm_5.271	102.256	231.567	-1.17969	0.000835631	0.00738164	down	mdo-miR-210-3p	--|gnl|BL_ORD_ID|494014 sp|Q6PDD0|UD2A2_MOUSE UDP-glucuronosyltransferase 2A2 OS=Mus musculus OX=10090 GN=Ugt2a2 PE=2 SV=1//5.55445e-140	UDPGT
evm.TU.Hic_asm_5.270	48.9666	131.305	-1.42459	4.03359e-05	0.000642551	down	mdo-miR-210-3p	--|gnl|BL_ORD_ID|494014 sp|Q6PDD0|UD2A2_MOUSE UDP-glucuronosyltransferase 2A2 OS=Mus musculus OX=10090 GN=Ugt2a2 PE=2 SV=1//1.67636e-138	UDPGT
evm.TU.Hic_asm_11.815	301.965	768.684	-1.34791	0.00264469	0.0181373	down	mdo-miR-210-3p	--|gnl|BL_ORD_ID|301342 sp|Q5ZLN1|PGAM1_CHICK Phosphoglycerate mutase 1 OS=Gallus gallus OX=9031 GN=PGAM1 PE=1 SV=3//1.04549e-165	-
evm.TU.Hic_asm_8.922	8672.9	20216.4	-1.22097	0.00281192	0.0190333	down	mdo-miR-210-3p	--|gnl|BL_ORD_ID|128136 sp|Q9DEX7|FADS2_DANRE Fatty acid desaturase 2 OS=Danio rerio OX=7955 GN=fads2 PE=2 SV=1//1.2435e-94	-
evm.TU.Hic_asm_6.24	4.64207	43.2495	-3.22484	0.00744947	0.0398174	down	hsa-miR-210-3p,mdo-miR-210b-5p	--|gnl|BL_ORD_ID|555777 sp|Q567C6|ZN367_DANRE Zinc finger protein 367 OS=Danio rerio OX=7955 GN=znf367 PE=2 SV=1//2.27871e-176	-
evm.TU.Hic_asm_14.1930	416.716	714.763	-0.778594	0.00717661	0.0387061	down	hsa-miR-210-3p,mdo-miR-210-3p	--|gnl|BL_ORD_ID|7160 sp|Q8BWN8|ACOT4_MOUSE Acyl-coenzyme A thioesterase 4 OS=Mus musculus OX=10090 GN=Acot4 PE=1 SV=1//2.53038e-64	-
evm.TU.Hic_asm_9.1126	1874.22	3495.31	-0.899234	1.76408e-05	0.000322819	down	hsa-miR-210-3p,mdo-miR-210-3p	--|gnl|BL_ORD_ID|370215 sp|Q8HXB8|RL29_MACFA 60S ribosomal protein L29 OS=Macaca fascicularis OX=9541 GN=RPL29 PE=2 SV=3//1.67149e-27	-
evm.TU.Hic_asm_18.704	6.80287	81.5223	-3.59804	3.22049e-05	0.000530667	down	hsa-miR-210-3p,mdo-miR-210-3p	--|gnl|BL_ORD_ID|56210 sp|P30274|CCNA2_BOVIN Cyclin-A2 OS=Bos taurus OX=9913 GN=CCNA2 PE=1 SV=2//7.61798e-167	Cyclin_C
evm.TU.Hic_asm_15.85	1.27657	20.7749	-4.01244	0.0061643	0.0346098	down	hsa-miR-210-3p	--|gnl|BL_ORD_ID|268106 sp|A6BMK7|NEUR1_BOVIN Sialidase-1 OS=Bos taurus OX=9913 GN=NEU1 PE=2 SV=2//2.00412e-146	-
evm.TU.Hic_asm_13.455	122.5	390.841	-1.67379	0.000746815	0.00672827	down	hsa-miR-210-3p	--|gnl|BL_ORD_ID|478900 sp|Q6DED0|TR1L1_XENLA Translocating chain-associated membrane protein 1-like 1 OS=Xenopus laevis OX=8355 GN=tram1l1 PE=2 SV=1//3.24643e-163	LAG1
evm.TU.Hic_asm_3.1283	17.7524	218.695	-3.61808	3.41543e-12	4.50639e-10	down	hsa-miR-210-3p	--|gnl|BL_ORD_ID|210733 sp|P24043|LAMA2_HUMAN Laminin subunit alpha-2 OS=Homo sapiens OX=9606 GN=LAMA2 PE=1 SV=4//6.01076e-10	Laminin_G_2
evm.TU.Hic_asm_1.562	25.0709	58.4888	-1.22051	0.00436306	0.0265872	down	hsa-miR-210-3p	--|gnl|BL_ORD_ID|106256 sp|Q90635|DPYL2_CHICK Dihydropyrimidinase-related protein 2 OS=Gallus gallus OX=9031 GN=DPYSL2 PE=2 SV=1//0	Amidohydro_1
evm.TU.Hic_asm_5.1154	0.671118	19.4906	-4.88927	0.000225221	0.00255982	down	gga-miR-33-5p,mml-miR-33a	--|gnl|BL_ORD_ID|194822 sp|Q567X9|IPRI_DANRE Inositol 1,4,5-trisphosphate receptor-interacting protein OS=Danio rerio OX=7955 GN=itprip PE=2 SV=1//4.29503e-104	-
evm.TU.Hic_asm_11.89	97.5002	308.456	-1.66267	3.40448e-06	7.94728e-05	down	efu-miR-222,oan-miR-222a-5p,tgu-miR-222-5p	--|gnl|BL_ORD_ID|474746 sp|Q9CQN6|TM14C_MOUSE Transmembrane protein 14C OS=Mus musculus OX=10090 GN=Tmem14c PE=1 SV=1//6.7796e-21	-
evm.TU.Hic_asm_5.1121	24.5944	130.424	-2.40333	1.40919e-05	0.000269239	down	efu-miR-222	--|gnl|BL_ORD_ID|54355 sp|Q5RCU5|CBR1_PONAB Carbonyl reductase [NADPH] 1 OS=Pongo abelii OX=9601 GN=CBR1 PE=2 SV=3//9.06338e-135	adh_short
evm.TU.Hic_asm_5.531	0.349498	24.3738	-6.1168	4.86444e-05	0.000743158	down	dre-miR-181a-2-3p,ola-miR-181a-3p	--|gnl|BL_ORD_ID|166967 sp|Q9Z0R0|HASP_MOUSE Serine/threonine-protein kinase haspin OS=Mus musculus OX=10090 GN=Haspin PE=1 SV=3//2.86084e-133	Pkinase
evm.TU.Hic_asm_18.353	22.1867	104.215	-2.23662	4.75918e-06	0.00010557	down	bfl-miR-29b-3p	--|gnl|BL_ORD_ID|69438 sp|Q08BM8|CNOT7_DANRE CCR4-NOT transcription complex subunit 7 OS=Danio rerio OX=7955 GN=cnot7 PE=2 SV=1//0	CAF1
evm.TU.Hic_asm_0.837	192.875	737.951	-1.93617	1.1212e-05	0.000222141	down	bbe-miR-29b-3p,bfl-miR-29b-3p,dre-miR-29b,hsa-miR-29b-3p	--|gnl|BL_ORD_ID|552902 sp|Q1NZ26|YSMU_CAEEL Uncharacterized protein F13E9.13, mitochondrial OS=Caenorhabditis elegans OX=6239 GN=F13E9.13 PE=3 SV=1//1.46934e-73	-
evm.TU.Hic_asm_15.647	70.0944	356.793	-2.34865	2.21726e-21	1.06242e-18	down	bbe-miR-29b-3p,bfl-miR-29b-3p	--|gnl|BL_ORD_ID|69793 sp|O93484|CO1A2_ONCMY Collagen alpha-2(I) chain OS=Oncorhynchus mykiss OX=8022 GN=col1a2 PE=2 SV=2//2.20831e-77	-
evm.TU.Hic_asm_12.75	283.97	681.027	-1.26252	0.00569683	0.0325881	down	aca-miR-222a-5p,oha-miR-222a-5p	--|-//-	-
evm.TU.Hic_asm_19.1956	13.5117	0.648771	4.35597	0.00319909	0.0209529	up	rno-miR-3574	--|-//-	-
evm.TU.Hic_asm_20.311	2184.24	1072.13	1.02666	9.19019e-07	2.66033e-05	up	rno-miR-3574	--|gnl|BL_ORD_ID|263912 sp|Q6ZS30|NBEL1_HUMAN Neurobeachin-like protein 1 OS=Homo sapiens OX=9606 GN=NBEAL1 PE=2 SV=3//0	Beach
evm.TU.Hic_asm_21.1240	77.7496	22.9732	1.75209	0.00136391	0.0109113	up	rno-miR-3574	--|gnl|BL_ORD_ID|207196 sp|Q01713|KLF9_RAT Krueppel-like factor 9 OS=Rattus norvegicus OX=10116 GN=Klf9 PE=2 SV=1//1.05772e-48	-
evm.TU.Hic_asm_15.373	255.292	160.998	0.666166	0.00751159	0.0400618	up	rno-miR-3574	--|gnl|BL_ORD_ID|489922 sp|P40222|TXLNA_HUMAN Alpha-taxilin OS=Homo sapiens OX=9606 GN=TXLNA PE=1 SV=3//1.13059e-179	-
evm.TU.Hic_asm_1.354	207.607	121.698	0.770739	0.00833603	0.0432675	up	rno-miR-3574	--|gnl|BL_ORD_ID|41410 sp|Q8WY36|BBX_HUMAN HMG box transcription factor BBX OS=Homo sapiens OX=9606 GN=BBX PE=1 SV=1//6.71121e-82	HMG_box
evm.TU.Hic_asm_5.459	370.156	139.927	1.40302	1.65447e-05	0.000306768	up	rno-miR-3574	--|gnl|BL_ORD_ID|135824 sp|Q9P278|FNIP2_HUMAN Folliculin-interacting protein 2 OS=Homo sapiens OX=9606 GN=FNIP2 PE=1 SV=2//4.01487e-75	-
evm.TU.Hic_asm_3.56	3310.37	1783.73	0.892102	0.00155189	0.0120344	up	rno-miR-3574	--|gnl|BL_ORD_ID|468636 sp|B2GUY2|TFR2_RAT Transferrin receptor protein 2 OS=Rattus norvegicus OX=10116 GN=Tfr2 PE=2 SV=1//1.98344e-160	-
evm.TU.Hic_asm_8.277	620.379	193.16	1.68448	1.05284e-06	3.00146e-05	up	rno-miR-3574	--|gnl|BL_ORD_ID|287764 sp|Q9H0X9|OSBL5_HUMAN Oxysterol-binding protein-related protein 5 OS=Homo sapiens OX=9606 GN=OSBPL5 PE=1 SV=1//0	PH
evm.TU.Hic_asm_22.133	187.032	71.1515	1.39708	0.000144985	0.00179706	up	rno-miR-3574	--|gnl|BL_ORD_ID|41275 sp|Q9UIF8|BAZ2B_HUMAN Bromodomain adjacent to zinc finger domain protein 2B OS=Homo sapiens OX=9606 GN=BAZ2B PE=1 SV=3//3.80268e-24	Bromodomain
evm.TU.Hic_asm_20.1238	18959.4	8400.18	1.17444	3.63384e-09	2.25051e-07	up	oha-miR-222a-5p	--|gnl|BL_ORD_ID|172364 sp|P26927|HGFL_HUMAN Hepatocyte growth factor-like protein OS=Homo sapiens OX=9606 GN=MST1 PE=1 SV=2//0	Trypsin
evm.TU.Hic_asm_11.120	84.6546	23.6622	1.84373	0.000968805	0.00827781	up	mdo-miR-210b-5p,rno-miR-3574	--|gnl|BL_ORD_ID|40803 sp|Q91YN9|BAG2_MOUSE BAG family molecular chaperone regulator 2 OS=Mus musculus OX=10090 GN=Bag2 PE=1 SV=1//5.87502e-75	-
evm.TU.Hic_asm_18.581	2099.82	1146.88	0.872257	0.00103144	0.00872699	up	mdo-miR-210b-5p	--|gnl|BL_ORD_ID|390929 sp|Q13151|ROA0_HUMAN Heterogeneous nuclear ribonucleoprotein A0 OS=Homo sapiens OX=9606 GN=HNRNPA0 PE=1 SV=1//1.83554e-81	RRM_1
evm.TU.Hic_asm_15.1708	325.03	206.997	0.650706	0.00369448	0.0233979	up	mdo-miR-210b-5p	--|gnl|BL_ORD_ID|40819 sp|A3KPW9|BAG6_DANRE Large proline-rich protein BAG6 OS=Danio rerio OX=7955 GN=Bag6 PE=3 SV=1//0	ubiquitin
evm.TU.Hic_asm_8.546	120.268	55.8374	1.10631	0.00153591	0.0119459	up	mdo-miR-210b-5p	--|gnl|BL_ORD_ID|28097 sp|Q9DEE9|ARP6_CHICK Actin-related protein 6 OS=Gallus gallus OX=9031 GN=ACTR6 PE=1 SV=1//0	Actin
evm.TU.Hic_asm_14.814	340.506	131.178	1.37694	0.0019364	0.014255	up	mdo-miR-210b-5p	--|gnl|BL_ORD_ID|4692 sp|Q9UKU7|ACAD8_HUMAN Isobutyryl-CoA dehydrogenase, mitochondrial OS=Homo sapiens OX=9606 GN=ACAD8 PE=1 SV=1//0	-
evm.TU.Hic_asm_22.1423	208.8	111.125	0.908928	0.000673231	0.00621763	up	mdo-miR-210-3p,mdo-miR-210b-5p,rno-miR-3574	--|gnl|BL_ORD_ID|509763 sp|Q571B6|WHAMM_MOUSE WASP homolog-associated protein with actin, membranes and microtubules OS=Mus musculus OX=10090 GN=Whamm PE=1 SV=2//1.96137e-21	-
evm.TU.Hic_asm_7.909	50.8163	8.93115	2.50495	2.1315e-05	0.000381617	up	mdo-miR-210-3p	--|gnl|BL_ORD_ID|338243 sp|B2GV47|RADX_RAT RPA-related protein RADX OS=Rattus norvegicus OX=10116 GN=Radx PE=2 SV=1//4.32111e-51	-
evm.TU.Hic_asm_15.2487	764.991	279.273	1.4532	4.66027e-10	3.5653e-08	up	mdo-miR-210-3p	--|gnl|BL_ORD_ID|133004 sp|Q14318|FKBP8_HUMAN Peptidyl-prolyl cis-trans isomerase FKBP8 OS=Homo sapiens OX=9606 GN=FKBP8 PE=1 SV=2//1.45988e-126	FKBP_C
evm.TU.Hic_asm_14.15	60.6868	2.40658	4.69003	8.737e-10	6.26312e-08	up	mdo-miR-210-3p	--|gnl|BL_ORD_ID|78045 sp|Q5XH36|CRE2A_XENLA Cysteine-rich with EGF-like domain protein 2-A OS=Xenopus laevis OX=8355 GN=creld2-a PE=2 SV=1//6.01699e-16	-
evm.TU.Hic_asm_1.382	163.402	89.0525	0.875894	0.00141666	0.0112345	up	ipu-miR-29c	--|gnl|BL_ORD_ID|507959 sp|Q155U0|VPS51_DANRE Vacuolar protein sorting-associated protein 51 homolog OS=Danio rerio OX=7955 GN=vps51 PE=2 SV=1//0	-
evm.TU.Hic_asm_6.383	22.7921	2.70126	3.08642	0.00172385	0.0129756	up	hsa-miR-29b-3p	--|-//-	-
evm.TU.Hic_asm_13.915	86.955	36.6978	1.24635	0.000757802	0.00680378	up	hsa-miR-210-3p,mdo-miR-210-3p	--|gnl|BL_ORD_ID|68214 sp|Q7ZVC2|CLUA1_DANRE Clusterin-associated protein 1 homolog OS=Danio rerio OX=7955 GN=cluap1 PE=2 SV=2//0	-
evm.TU.Hic_asm_3.2171	33.6051	3.61817	3.214	0.00673343	0.036895	up	hsa-miR-210-3p,mdo-miR-210-3p	--|gnl|BL_ORD_ID|59583 sp|Q8NHU2|CFA61_HUMAN Cilia- and flagella-associated protein 61 OS=Homo sapiens OX=9606 GN=CFAP61 PE=2 SV=3//5.19407e-13	Pyr_redox_2
evm.TU.Hic_asm_14.2698	891.311	516.264	0.78742	0.00440308	0.0267684	up	hsa-miR-210-3p,mdo-miR-210-3p	--|gnl|BL_ORD_ID|122785 sp|P41212|ETV6_HUMAN Transcription factor ETV6 OS=Homo sapiens OX=9606 GN=ETV6 PE=1 SV=1//7.37741e-69	Ets
evm.TU.Hic_asm_18.720	3007.27	1773.31	0.76191	0.00288036	0.0193813	up	hsa-miR-210-3p	--|gnl|BL_ORD_ID|122634 sp|Q2KIG0|ETFD_BOVIN Electron transfer flavoprotein-ubiquinone oxidoreductase, mitochondrial OS=Bos taurus OX=9913 GN=ETFDH PE=2 SV=1//0	Pyr_redox_2
evm.TU.Hic_asm_0.314	227.332	80.9955	1.48864	6.88148e-09	3.8792e-07	up	hsa-miR-210-3p	--|gnl|BL_ORD_ID|117431 sp|A1A5V9|ELP5_DANRE Elongator complex protein 5 OS=Danio rerio OX=7955 GN=elp5 PE=2 SV=1//1.98218e-153	-
evm.TU.Hic_asm_4.99	13.7386	0.314483	5.26568	0.00435588	0.0265524	up	hsa-miR-210-3p	--|gnl|BL_ORD_ID|108107 sp|Q29RA3|DUPD1_DANRE Dual specificity phosphatase DUPD1 OS=Danio rerio OX=7955 GN=dupd1 PE=2 SV=1//2.16066e-79	DSPc
evm.TU.Hic_asm_20.1058	274.946	128.459	1.09948	9.99718e-05	0.0013414	up	gga-miR-33-5p,hsa-miR-33a-5p,pma-miR-33a	--|gnl|BL_ORD_ID|140567 sp|Q2LE08|FXP1B_DANRE Forkhead box protein P1-B OS=Danio rerio OX=7955 GN=foxp1b PE=2 SV=1//0	Fork_head
evm.TU.Hic_asm_1.442	15.2313	1.28764	3.53732	0.0035906	0.0228966	up	efu-miR-222,oan-miR-222a-5p,tgu-miR-222-5p	--|-//-	-
evm.TU.Hic_asm_19.813	795.213	501.636	0.665433	0.00495425	0.029295	up	efu-miR-222,oan-miR-222a-5p,tgu-miR-222-5p	--|gnl|BL_ORD_ID|104513 sp|Q8R1A4|DOCK7_MOUSE Dedicator of cytokinesis protein 7 OS=Mus musculus OX=10090 GN=Dock7 PE=1 SV=3//0	Ded_cyto
evm.TU.Hic_asm_15.122	335.322	184.451	0.863314	0.00105976	0.0089045	up	efu-miR-222,oan-miR-222a-5p	--|gnl|BL_ORD_ID|124421 sp|P97480|EYA3_MOUSE Eyes absent homolog 3 OS=Mus musculus OX=10090 GN=Eya3 PE=1 SV=2//1.59029e-162	Hydrolase
evm.TU.Hic_asm_15.1289	70.1043	24.5521	1.51278	0.00027693	0.00305412	up	efu-miR-222	--|gnl|BL_ORD_ID|425930 sp|B0S5Y3|S5A3A_DANRE Solute carrier family 52, riboflavin transporter, member 3-A OS=Danio rerio OX=7955 GN=slc52a3a PE=2 SV=1//4.58997e-40	-
evm.TU.Hic_asm_18.871	916.781	133.433	2.78054	1.11736e-23	7.01546e-21	up	efu-miR-222	--|gnl|BL_ORD_ID|116391 sp|Q7SY07|EIF1A_DANRE Probable RNA-binding protein EIF1AD OS=Danio rerio OX=7955 GN=eif1ad PE=2 SV=1//1.24111e-78	-
evm.TU.Hic_asm_3.68	698.231	237.108	1.55811	3.15936e-11	3.28718e-09	up	efu-miR-222	--|gnl|BL_ORD_ID|487904 sp|Q5XHH9|TT39B_XENLA Tetratricopeptide repeat protein 39B OS=Xenopus laevis OX=8355 GN=ttc39b PE=2 SV=1//0	-
evm.TU.Hic_asm_21.425	681.067	360.25	0.917933	0.00230891	0.0163626	up	efu-miR-222	--|gnl|BL_ORD_ID|62126 sp|B0R0I6|CHD8_DANRE Chromodomain-helicase-DNA-binding protein 8 OS=Danio rerio OX=7955 GN=chd8 PE=3 SV=2//9.56959e-138	SNF2_N
evm.TU.Hic_asm_20.1393	165.572	73.3191	1.17404	0.000107858	0.00142207	up	dre-miR-29b,hsa-miR-29b-3p,ppy-miR-29b,pte-miR-29b-3p	--|gnl|BL_ORD_ID|168677 sp|P83038|HDAC4_CHICK Histone deacetylase 4 OS=Gallus gallus OX=9031 GN=HDAC4 PE=2 SV=1//0	Hist_deacetyl
evm.TU.Hic_asm_6.2116	14.3533	0.685217	4.42133	0.00126842	0.0103078	up	bbe-miR-29b-3p	--|gnl|BL_ORD_ID|458067 sp|P08247|SYPH_HUMAN Synaptophysin OS=Homo sapiens OX=9606 GN=SYP PE=1 SV=3//3.95198e-114	-
evm.TU.Hic_asm_0.1057	12.5369	106.948	-3.09326	0.000637657	0.00595714	down /up	hsa-miR-33a-5p,mml-miR-33a,mmu-miR-143-5p	--|gnl|BL_ORD_ID|23123 sp|Q5SW96|ARH_HUMAN Low density lipoprotein receptor adapter protein 1 OS=Homo sapiens OX=9606 GN=LDLRAP1 PE=1 SV=3//2.87809e-06	-
evm.TU.Hic_asm_4.1024	54.5551	385.135	-2.8237	3.06948e-08	1.4185e-06	down /up	hsa-miR-210-3p,mmu-miR-143-5p	--|gnl|BL_ORD_ID|298522 sp|Q61907|PEMT_MOUSE Phosphatidylethanolamine N-methyltransferase OS=Mus musculus OX=10090 GN=Pemt PE=1 SV=4//4.44497e-73	-
evm.TU.Hic_asm_11.819	9.42303	59.8214	-2.66254	0.00405559	0.0251856	down /up	efu-miR-222,mdo-miR-143-5p,mmu-miR-143-5p	--|gnl|BL_ORD_ID|223474 sp|A0JM56|LRRC9_XENTR Leucine-rich repeat-containing protein 9 OS=Xenopus tropicalis OX=8364 GN=lrrc9 PE=2 SV=2//0	-
evm.TU.Hic_asm_19.1396	296.24	148.354	0.997541	0.00311006	0.0204803	down /up	hsa-miR-210-3p,mdo-miR-143-5p,mdo-miR-210-3p	--|gnl|BL_ORD_ID|337770 sp|A4FUG8|RABE2_BOVIN Rab GTPase-binding effector protein 2 OS=Bos taurus OX=9913 GN=RABEP2 PE=2 SV=1//1.95357e-48	-
